# Supplementary material for: A possible role of gas-phase electrophoretic mobility molecular analysis (nES GEMMA) in extracellular vesicle research
Source: Anal Bioanal Chem. 2021 Oct 7;413(30):7341–52. doi: 10.1007/s00216-021-03692-y (PMC8626398; doi:10.1007/s00216-021-03692-y)
Supplement: Supplementary file 2 — (XLSX 444 kb) [file 216_2021_3692_MOESM2_ESM.xlsx]

## Sheet: ttest FDR5% S0=2
Significant	"-LOG(P-value)	Difference	Protein IDs	Majority protein IDs	Protein names	Gene names	Peptides	Razor + unique peptides	Unique peptides	Sequence coverage [%]	Unique + razor sequence coverage [%]	Unique sequence coverage [%]	Mol. weight [kDa]	Intensity	MS/MS count	log2 LFQ intensity 45_SEC	log2 LFQ intensity 45	log2 LFQ intensity 50_SEC	log2 LFQ intensity 50	log2 LFQ intensity 51_SEC	log2 LFQ intensity 51
	0.630432	0.00874329	P63261	P63261	Actin, cytoplasmic 2;Actin, cytoplasmic 2, N-terminally processed	ACTG1	24	24	2	76.8	76.8	4.8	41.792	801720000	426	24.3545	24.34	24.3575	24.3594	24.3556	24.3419
	0.0340842	-0.00102425	P68104;Q5VTE0	P68104;Q5VTE0	Elongation factor 1-alpha 1;Putative elongation factor 1-alpha-like 3	EEF1A1;EEF1A1P5	20	20	11	50	50	30.3	50.14	513990000	231	24.0116	23.9865	24.0033	24.0113	23.9935	24.0138
	0.340793	-0.0114829	P14618	P14618	Pyruvate kinase PKM	PKM	34	34	34	70.4	70.4	70.4	57.936	507550000	305	23.1871	23.1697	23.1845	23.208	23.1604	23.1887
	0.0300081	0.000888824	P06733	P06733	Alpha-enolase	ENO1	21	21	19	65.9	65.9	56.7	47.168	505310000	261	23.6042	23.5876	23.6119	23.611	23.6052	23.6201
	0.694503	-0.0176824	P04406	P04406	Glyceraldehyde-3-phosphate dehydrogenase	GAPDH	16	16	16	56.4	56.4	56.4	36.053	451550000	219	24.0672	24.0599	24.0571	24.0887	24.0402	24.0689
	0.144178	-0.00318718	Q9BQE3	Q9BQE3	Tubulin alpha-1C chain	TUBA1C	22	22	3	61.2	61.2	13.4	49.895	437530000	210	23.775	23.7643	23.7793	23.7897	23.7669	23.7767
	0.303446	0.00707753	P68371;P04350	P68371;P04350	Tubulin beta-4B chain;Tubulin beta-4A chain	TUBB4B;TUBB4A	23	23	4	65.2	65.2	14.6	49.83	422090000	286	22.9985	22.9855	22.9816	22.9773	22.9713	22.9674
	0.137838	0.00244586	P31327	P31327	Carbamoyl-phosphate synthase [ammonia], mitochondrial	CPS1	70	70	68	63.1	63.1	62.1	164.94	413770000	511	21.9669	21.9635	21.9683	21.9525	21.9625	21.9744
	0.246298	0.00321579	O75369	O75369	Filamin-B	FLNB	115	115	115	61.3	61.3	61.3	278.16	379020000	856	21.2061	21.2036	21.2054	21.1962	21.211	21.213
	2.16896	0.0689678	P62805	P62805	Histone H4	HIST1H4A	11	11	11	57.3	57.3	57.3	11.367	375850000	140	23.67	23.5803	23.673	23.6211	23.6556	23.5904
	0.865727	-0.0259507	P07900	P07900	Heat shock protein HSP 90-alpha	HSP90AA1	34	34	28	53	53	47.4	84.659	364160000	321	22.5888	22.5936	22.5938	22.6409	22.5862	22.6121
	0.295773	0.0132364	P08670;P17661;P07197;CON__Q9NSB2;CON__Q6ISB0	P08670	Vimentin	VIM	35	35	32	70.2	70.2	64.8	53.651	279580000	239	21.5651	21.5197	21.5742	21.5789	21.5633	21.5643
	0.855279	-0.0658379	P0C0S8;Q93077;Q7L7L0;P04908	P0C0S8;Q93077;Q7L7L0;P04908	Histone H2A type 1;Histone H2A type 1-C;Histone H2A type 3;Histone H2A type 1-B/E	HIST1H2AG;HIST1H2AC;HIST3H2A;HIST1H2AB	5	5	0	57.7	57.7	0	14.091	274160000	83	24.6232	24.6401	24.6472	24.7251	24.562	24.6647
	1.38907	-0.0176175	P13639	P13639	Elongation factor 2	EEF2	43	43	43	52.9	52.9	52.9	95.337	251600000	343	21.5221	21.5285	21.5222	21.5467	21.5142	21.5362
	1.31114	-0.0115611	P04075	P04075	Fructose-bisphosphate aldolase A	ALDOA	24	24	20	77.2	77.2	67.6	39.42	237530000	192	22.2321	22.2376	22.2317	22.2473	22.2241	22.2376
	0.124424	-0.00245603	A6NMY6	A6NMY6	Putative annexin A2-like protein	ANXA2P2	17	17	17	46.3	46.3	46.3	38.659	220480000	119	22.1927	22.2018	22.2025	22.2134	22.2045	22.1918
	1.23261	-0.0187969	P62258	P62258	14-3-3 protein epsilon	YWHAE	19	19	16	74.1	74.1	68.2	29.174	210220000	153	22.9056	22.9415	22.9145	22.9323	22.927	22.9297
	0.239479	0.00717608	P22626	P22626	Heterogeneous nuclear ribonucleoproteins A2/B1	HNRNPA2B1	19	19	19	58.6	58.6	58.6	37.429	210190000	142	22.2532	22.2161	22.23	22.2484	22.2431	22.2403
	0.223981	-0.0136992	P05783;CON__P05784;CON__H-INV:HIT000015463;CON__Q497I4;Q92764;CON__Q92764;Q2M2I5;CON__O76013;CON__REFSEQ:XP_986630;CON__A2AB72;CON__Q14532;Q15323;CON__A2A5Y0;CON__Q2M2I5;CON__Q15323;CON__Q9UE12;P02534;CON__Q14525	P05783	Keratin, type I cytoskeletal 18	KRT18	25	24	23	68.6	67	64.9	48.057	204060000	230	21.8828	21.8418	21.8446	21.9039	21.8339	21.8567
	0.700566	-0.018589	P14625;Q58FF3	P14625	Endoplasmin	HSP90B1	32	32	32	43.8	43.8	43.8	92.468	196550000	272	21.264	21.2603	21.2639	21.2935	21.2688	21.2986
	0.97174	0.0164674	P29401	P29401	Transketolase	TKT	19	19	19	40.6	40.6	40.6	67.877	186870000	176	22.6899	22.6741	22.6788	22.6522	22.68	22.6731
	0.0333802	-0.00300217	P62937	P62937	Peptidyl-prolyl cis-trans isomerase A;Peptidyl-prolyl cis-trans isomerase A, N-terminally processed	PPIA	11	11	11	68.5	68.5	68.5	18.012	185600000	112	23.3229	23.2617	23.2708	23.3385	23.2669	23.2694
	0.910886	-0.0137418	P07195;P07864;Q6ZMR3	P07195	L-lactate dehydrogenase B chain	LDHB	12	12	12	43.7	43.7	43.7	36.638	171260000	102	22.7167	22.7391	22.7251	22.7475	22.7332	22.7296
	0.132913	-0.00363986	Q06830	Q06830	Peroxiredoxin-1	PRDX1	16	16	12	67.8	67.8	56.3	22.11	170820000	134	22.2378	22.2332	22.2436	22.2333	22.237	22.2628
	0.288698	-0.007967	P22314	P22314	Ubiquitin-like modifier-activating enzyme 1	UBA1	38	38	38	49.2	49.2	49.2	117.85	170110000	316	21.4157	21.4456	21.4438	21.4253	21.4165	21.4291
	0.582463	-0.00773748	Q15149	Q15149	Plectin	PLEC	173	173	167	43.6	43.6	41.8	531.78	170080000	1000	19.6719	19.6688	19.6745	19.6814	19.6689	19.6882
	0.295039	0.0145505	P68133	P68133	Actin, alpha skeletal muscle	ACTA1	14	2	0	36.6	9	0	42.051	163510000	47	23.9486	23.9671	23.978	23.9206	23.9807	23.9759
	0.924791	-0.0305456	P02545	P02545	Prelamin-A/C;Lamin-A/C	LMNA	37	37	36	56.6	56.6	55.4	74.139	159130000	261	21.3069	21.3085	21.3116	21.343	21.2749	21.3335
	0.967673	0.0105845	P0DMV9	P0DMV9	Heat shock 70 kDa protein 1B	HSPA1B	24	24	13	50.2	50.2	29.6	70.051	154090000	173	21.8625	21.8412	21.8559	21.857	21.8625	21.8509
	0.188962	0.0112877	P06748	P06748	Nucleophosmin	NPM1	10	10	10	55.4	55.4	55.4	32.575	148380000	131	22.261	22.2959	22.2853	22.2263	22.2543	22.2447
	1.18995	-0.0138569	P30101	P30101	Protein disulfide-isomerase A3	PDIA3	27	27	27	59.6	59.6	59.6	56.782	147980000	167	21.822	21.8221	21.8153	21.8376	21.8182	21.8373
	0.220285	-0.0169767	P0CG48;P0CG47	P0CG48;P0CG47	Polyubiquitin-C;Ubiquitin;Polyubiquitin-B;Ubiquitin	UBC;UBB	4	4	4	56.5	56.5	56.5	77.038	142870000	52	23.9732	23.9634	23.9954	24.0449	23.9515	23.9629
	0.45074	-0.0194314	P80723	P80723	Brain acid soluble protein 1	BASP1	15	15	15	67.4	67.4	67.4	22.693	138570000	129	21.8111	21.802	21.8235	21.8644	21.8135	21.84
	0.522095	0.0207024	P18669;P15259;Q8N0Y7	P18669	Phosphoglycerate mutase 1	PGAM1	12	12	12	68.5	68.5	68.5	28.804	135170000	88	22.3204	22.3227	22.3173	22.2669	22.3269	22.3129
	0.704651	0.00908343	P04083	P04083	Annexin A1	ANXA1	16	16	16	56.1	56.1	56.1	38.714	133970000	110	21.9491	21.9361	21.9357	21.9248	21.9335	21.9301
	0.68962	-0.126789	P10412;Q02539;P22492	P10412	Histone H1.4	HIST1H1E	5	5	4	26	26	21.9	21.865	133510000	42	23.504	23.4448	23.4439	23.7136	23.3965	23.5664
	0.129907	0.00272051	P02786	P02786	Transferrin receptor protein 1;Transferrin receptor protein 1, serum form	TFRC	30	30	30	44.7	44.7	44.7	84.87	133000000	207	21.0745	21.0554	21.069	21.0801	21.0651	21.0649
	2.38597	-0.0146465	P36578	P36578	60S ribosomal protein L4	RPL4	17	17	17	43.1	43.1	43.1	47.697	122270000	118	21.9643	21.9763	21.966	21.9773	21.9631	21.9837
	0.338495	0.0114504	P26641	P26641	Elongation factor 1-gamma	EEF1G	17	17	17	42.8	42.8	42.8	50.118	121170000	120	22.4745	22.4343	22.4773	22.4723	22.4667	22.4775
	0.416542	-0.0136471	P63104	P63104	14-3-3 protein zeta/delta	YWHAZ	16	13	13	62.9	56.7	56.7	27.745	117520000	95	21.8543	21.8304	21.8222	21.8521	21.8148	21.8498
	0.0828651	0.00156021	P63244	P63244	Guanine nucleotide-binding protein subunit beta-2-like 1;Guanine nucleotide-binding protein subunit beta-2-like 1, N-terminally processed	GNB2L1	18	18	18	77.9	77.9	77.9	35.076	113520000	134	21.9331	21.9167	21.9181	21.9191	21.9111	21.9217
	0.27858	-0.0120564	P30041	P30041	Peroxiredoxin-6	PRDX6	14	14	14	62.9	62.9	62.9	25.035	113000000	117	22.1329	22.12	22.1499	22.1578	22.104	22.1453
	0.296257	0.00193723	Q14204	Q14204	Cytoplasmic dynein 1 heavy chain 1	DYNC1H1	138	138	138	37.3	37.3	37.3	532.4	111360000	815	19.0716	19.0724	19.0761	19.0717	19.0692	19.0669
	0.262201	0.0154413	P25705	P25705	ATP synthase subunit alpha, mitochondrial	ATP5A1	20	20	20	43.8	43.8	43.8	59.75	110580000	134	21.8827	21.8287	21.8503	21.8666	21.8224	21.8137
	0.211838	-0.0031999	P62701;P22090	P62701;P22090	40S ribosomal protein S4, X isoform;40S ribosomal protein S4, Y isoform 1	RPS4X;RPS4Y1	15	15	15	52.9	52.9	52.9	29.597	104630000	115	21.7337	21.7331	21.7379	21.7291	21.724	21.7431
	0.624335	0.0185248	P60709;Q9BYX7	P60709	Actin, cytoplasmic 1;Actin, cytoplasmic 1, N-terminally processed	ACTB	24	2	2	76.8	4.8	4.8	41.736	99878000	56	23.8203	23.7868	23.8138	23.8274	23.8278	23.7922
	0.028761	0.000349681	O43707	O43707	Alpha-actinin-4	ACTN4	46	29	29	59.7	39.5	39.5	104.85	99015000	223	20.7387	20.7462	20.7438	20.746	20.7512	20.7404
	0.732646	0.00639343	P12814	P12814	Alpha-actinin-1	ACTN1	47	47	30	65.5	65.5	44.8	103.06	98240000	327	20.1888	20.1719	20.1834	20.1814	20.179	20.1786
	0.772938	0.141226	Q93079;O60814;Q5QNW6;P57053	Q93079;O60814;Q5QNW6;P57053	Histone H2B type 1-H;Histone H2B type 1-K;Histone H2B type 2-F;Histone H2B type F-S	HIST1H2BH;HIST1H2BK;HIST2H2BF;H2BFS	5	5	2	35.7	35.7	7.9	13.892	97934000	64	22.6301	22.367	22.4466	22.3133	22.3487	22.3214
	1.25104	0.0129445	P30044	P30044	Peroxiredoxin-5, mitochondrial	PRDX5	8	8	8	55.1	55.1	55.1	22.086	92399000	63	22.1515	22.1271	22.1376	22.1365	22.1447	22.1313
	0.0196945	0.000823975	Q16719	Q16719	Kynureninase	KYNU	19	19	19	46.7	46.7	46.7	52.351	91702000	156	20.5863	20.6132	20.6089	20.572	20.5893	20.5968
	0.095471	0.00404167	P06744	P06744	Glucose-6-phosphate isomerase	GPI	15	15	10	32.6	32.6	20.4	63.146	91641000	116	21.0636	21.0782	21.0626	21.0305	21.0674	21.0728
	0.284084	0.0136712	Q8NC51	Q8NC51	Plasminogen activator inhibitor 1 RNA-binding protein	SERBP1	20	20	20	61.8	61.8	61.8	44.965	90935000	130	21.0823	21.0955	21.0929	21.0464	21.1101	21.1024
	0.298827	-0.00829061	Q9UQ80	Q9UQ80	Proliferation-associated protein 2G4	PA2G4	18	18	18	58.9	58.9	58.9	43.786	90225000	153	20.8097	20.8017	20.8171	20.832	20.7938	20.8118
	0.331129	-0.0080719	P50990	P50990	T-complex protein 1 subunit theta	CCT8	30	30	30	61.1	61.1	61.1	59.62	90148000	168	20.4009	20.3913	20.3894	20.419	20.3875	20.3918
	0.0631778	-0.00142479	Q15233	Q15233	Non-POU domain-containing octamer-binding protein	NONO	19	19	19	45.2	45.2	45.2	54.231	89366000	167	21.7208	21.7007	21.7075	21.722	21.7081	21.718
	0.180629	-0.00325712	P36952	P36952	Serpin B5	SERPINB5	14	14	14	57.9	57.9	57.9	42.1	88065000	142	21.3915	21.401	21.3877	21.3971	21.3882	21.3791
	0.372694	-0.00813357	P55060	P55060	Exportin-2	CSE1L	29	29	29	34.9	34.9	34.9	110.42	87333000	205	20.8927	20.8851	20.8959	20.9142	20.8962	20.91
	0.590783	0.00484467	P46777	P46777	60S ribosomal protein L5	RPL5	13	13	13	43.4	43.4	43.4	34.362	86221000	110	20.8791	20.8784	20.8832	20.8715	20.8735	20.8713
	0.331027	-0.00620461	P68363;Q9H853	P68363	Tubulin alpha-1B chain	TUBA1B	21	4	0	61.2	16.6	0	50.151	85968000	64	22.3545	22.3649	22.3744	22.3814	22.3663	22.3675
	0.725152	0.0155767	Q15181	Q15181	Inorganic pyrophosphatase	PPA1	14	14	14	66.4	66.4	66.4	32.66	83583000	118	21.3251	21.3173	21.3084	21.2909	21.3283	21.3069
	1.04704	-0.0200958	P62424	P62424	60S ribosomal protein L7a	RPL7A	10	10	10	37.6	37.6	37.6	29.995	83380000	73	21.2838	21.2806	21.26	21.2888	21.2579	21.2926
	0.605978	0.0049305	P30050	P30050	60S ribosomal protein L12	RPL12	7	7	7	59.4	59.4	59.4	17.818	83286000	72	22.229	22.2187	22.2269	22.2172	22.2201	22.2253
	0.0191616	0.000313441	P49327	P49327	Fatty acid synthase;[Acyl-carrier-protein] S-acetyltransferase;[Acyl-carrier-protein] S-malonyltransferase;3-oxoacyl-[acyl-carrier-protein] synthase;3-oxoacyl-[acyl-carrier-protein] reductase;3-hydroxyacyl-[acyl-carrier-protein] dehydratase;Enoyl-[acyl-carrier-protein] reductase;Oleoyl-[acyl-carrier-protein] hydrolase	FASN	70	70	70	37.6	37.6	37.6	273.42	83051000	416	19.3912	19.4009	19.3925	19.3821	19.3923	19.392
	0.582911	-0.0116965	P40926	P40926	Malate dehydrogenase, mitochondrial	MDH2	14	14	14	56.5	56.5	56.5	35.503	81580000	97	21.4016	21.4363	21.411	21.4142	21.4121	21.4093
	0.0434569	0.00119909	P31948	P31948	Stress-induced-phosphoprotein 1	STIP1	24	24	24	46.8	46.8	46.8	62.639	77984000	154	20.6526	20.6309	20.6536	20.6553	20.6386	20.655
	0.535003	0.00576083	Q9Y490	Q9Y490	Talin-1	TLN1	83	83	76	51.1	51.1	47.9	269.76	76729000	553	19.1406	19.1422	19.1353	19.1296	19.1442	19.131
	0.271612	-0.0450916	Q07020	Q07020	60S ribosomal protein L18	RPL18	6	6	6	34.6	34.6	34.6	21.634	76248000	54	22.3772	22.3272	22.3127	22.5075	22.3189	22.3094
	0.188368	-0.0044206	Q13813	Q13813	Spectrin alpha chain, non-erythrocytic 1	SPTAN1	99	99	99	50	50	50	284.54	75278000	650	18.4874	18.4961	18.4859	18.4798	18.4974	18.5082
	0.451191	-0.0104688	P42704	P42704	Leucine-rich PPR motif-containing protein, mitochondrial	LRPPRC	60	60	60	55.2	55.2	55.2	157.9	75223000	342	19.3439	19.374	19.365	19.3507	19.3585	19.3742
	0.263798	-0.0193081	P46782	P46782	40S ribosomal protein S5;40S ribosomal protein S5, N-terminally processed	RPS5	10	10	10	50	50	50	22.876	74897000	79	21.865	21.8424	21.8528	21.9034	21.8027	21.8326
	0.392211	-0.0331542	P05141;Q9H0C2	P05141	ADP/ATP translocase 2;ADP/ATP translocase 2, N-terminally processed	SLC25A5	13	13	13	37.6	37.6	37.6	32.852	74597000	81	21.3677	21.3369	21.3294	21.4503	21.36	21.3694
	0.12269	0.00863647	O60361	O60361	Putative nucleoside diphosphate kinase	NME2P1	9	9	6	66.4	66.4	47.4	15.529	71278000	81	21.3469	21.3383	21.3358	21.2783	21.3203	21.3605
	0.186152	-0.00684675	P20700	P20700	Lamin-B1	LMNB1	29	28	28	57.3	56	56	66.408	70345000	193	20.2875	20.2865	20.2994	20.3241	20.2852	20.2821
	0.0920506	-0.00243187	P62241	P62241	40S ribosomal protein S8	RPS8	10	10	10	51.9	51.9	51.9	24.205	69294000	70	21.62	21.6026	21.6171	21.6272	21.6187	21.6333
	1.00743	-0.0137437	P14866	P14866	Heterogeneous nuclear ribonucleoprotein L	HNRNPL	18	18	18	47.7	47.7	47.7	64.132	69051000	143	20.2852	20.2964	20.2842	20.2951	20.2936	20.3127
	0.115051	-0.0187791	P34931	P34931	Heat shock 70 kDa protein 1-like	HSPA1L	8	1	1	17.5	2.5	2.5	70.374	68448000	22	23.414	23.2788	23.3347	23.4096	23.3416	23.4583
	1.75003	-0.0505021	P08865	P08865	40S ribosomal protein SA	RPSA	11	11	11	47.1	47.1	47.1	32.854	67549000	62	21.5896	21.6279	21.6111	21.6639	21.5997	21.6601
	0.326733	-0.0439046	P62826	P62826	GTP-binding nuclear protein Ran	RAN	9	9	9	36.6	36.6	36.6	24.423	67134000	60	21.2722	21.2096	21.2677	21.3995	21.2575	21.3201
	1.58243	-0.0273323	Q02878	Q02878	60S ribosomal protein L6	RPL6	13	13	13	42.7	42.7	42.7	32.728	66648000	102	21.1797	21.1972	21.1803	21.2168	21.1912	21.2193
	0.650635	0.017711	P43243	P43243	Matrin-3	MATR3	32	32	32	44.6	44.6	44.6	94.622	65029000	259	20.5048	20.5037	20.5092	20.4739	20.5247	20.508
	0.175884	-0.00759061	P62906	P62906	60S ribosomal protein L10a	RPL10A	8	8	8	33.6	33.6	33.6	24.831	64317000	75	21.7461	21.763	21.752	21.7235	21.7433	21.7776
	0.16348	-0.0056146	P13797	P13797	Plastin-3	PLS3	30	30	23	54.8	54.8	42.2	70.81	64114000	193	19.8518	19.8251	19.8391	19.8605	19.8249	19.8469
	0.355006	0.0105616	Q14974	Q14974	Importin subunit beta-1	KPNB1	26	26	26	40.6	40.6	40.6	97.169	64105000	185	20.1365	20.1407	20.1297	20.0993	20.1254	20.1198
	0.0421023	-0.00175794	P21796	P21796	Voltage-dependent anion-selective channel protein 1	VDAC1	14	14	14	62.2	62.2	62.2	30.772	63291000	104	21.2193	21.2002	21.2202	21.2468	21.2135	21.2112
	0.501549	0.00921758	O43390	O43390	Heterogeneous nuclear ribonucleoprotein R	HNRNPR	23	23	23	46	46	46	70.942	60690000	182	20.3143	20.313	20.3206	20.2956	20.3228	20.3215
	0.849649	0.020916	P35241	P35241	Radixin	RDX	23	23	15	38.9	38.9	27.6	68.563	60679000	132	21.1866	21.1403	21.1823	21.1583	21.165	21.1726
	0.137317	-0.0100282	P18124	P18124	60S ribosomal protein L7	RPL7	9	9	9	37.1	37.1	37.1	29.225	60594000	64	21.5727	21.5176	21.5395	21.5914	21.5614	21.5946
	0.346361	0.00878207	Q9NR30	Q9NR30	Nucleolar RNA helicase 2	DDX21	31	31	30	49.2	49.2	47.3	87.343	60229000	198	19.8836	19.8888	19.903	19.8922	19.9188	19.8979
	0.600159	0.0278613	P63241;Q6IS14	P63241;Q6IS14	Eukaryotic translation initiation factor 5A-1;Eukaryotic translation initiation factor 5A-1-like	EIF5A;EIF5AL1	7	7	7	63.6	63.6	63.6	16.832	59921000	86	21.7928	21.7619	21.7693	21.7093	21.7556	21.7629
	1.16451	-0.0227159	P13010	P13010	X-ray repair cross-complementing protein 5	XRCC5	22	22	22	37.4	37.4	37.4	82.704	59882000	157	21.014	21.0579	21.0431	21.0484	21.0358	21.0548
	0.134244	-0.00319608	Q92841	Q92841	Probable ATP-dependent RNA helicase DDX17	DDX17	28	27	21	44.4	42.9	33.9	80.272	58997000	180	20.2937	20.2835	20.2826	20.2922	20.2986	20.3087
	0.442648	0.0220477	P55795	P55795	Heterogeneous nuclear ribonucleoprotein H2	HNRNPH2	13	13	13	42.3	42.3	42.3	49.263	57844000	102	21.4929	21.5218	21.5375	21.4844	21.5538	21.5119
	0.286956	-0.00459353	P13667	P13667	Protein disulfide-isomerase A4	PDIA4	28	28	28	51.8	51.8	51.8	72.932	56916000	178	20.1728	20.163	20.1621	20.1743	20.1539	20.1653
	0.481641	0.0112871	P15880	P15880	40S ribosomal protein S2	RPS2	12	12	12	52.6	52.6	52.6	31.324	56678000	73	21.0789	21.0825	21.1137	21.0864	21.0931	21.0829
	1.63371	-0.0355517	Q15084	Q15084	Protein disulfide-isomerase A6	PDIA6	14	14	14	42	42	42	48.121	56185000	86	21.0105	21.0481	20.9861	21.027	20.9987	21.0269
	0.45512	0.00778643	P48643	P48643	T-complex protein 1 subunit epsilon	CCT5	28	28	28	60.8	60.8	60.8	59.67	56116000	204	19.8039	19.791	19.8152	19.794	19.7946	19.8053
	0.605888	0.0231787	Q13838	Q13838	Spliceosome RNA helicase DDX39B	DDX39B	18	18	18	53.7	53.7	53.7	48.991	55513000	125	20.4431	20.4599	20.4539	20.4046	20.4636	20.4266
	0.473184	-0.0110524	P39687	P39687	Acidic leucine-rich nuclear phosphoprotein 32 family member A	ANP32A	10	10	8	36.9	36.9	30.5	28.585	55098000	75	20.8843	20.9051	20.8853	20.9108	20.8921	20.8789
	0.376316	0.0147476	P62829	P62829	60S ribosomal protein L23	RPL23	4	4	4	36.4	36.4	36.4	14.865	53956000	64	22.2225	22.1733	22.194	22.2067	22.1814	22.1736
	0.470916	-0.0104624	Q07021	Q07021	Complement component 1 Q subcomponent-binding protein, mitochondrial	C1QBP	5	5	5	30.5	30.5	30.5	31.362	52566000	41	21.3822	21.3681	21.3734	21.3941	21.3715	21.3962
	0.199695	0.00466537	P15328	P15328	Folate receptor alpha	FOLR1	7	7	7	30.7	30.7	30.7	29.819	51920000	68	20.9882	20.9723	20.9948	20.9882	20.9692	20.9776
	0.814714	-0.0204245	P62269	P62269	40S ribosomal protein S18	RPS18	9	9	9	48.7	48.7	48.7	17.718	51278000	52	21.1663	21.1584	21.1608	21.191	21.151	21.19
	0.0395565	0.00194232	Q12905	Q12905	Interleukin enhancer-binding factor 2	ILF2	16	16	16	54.1	54.1	54.1	43.062	51161000	141	20.7035	20.7404	20.7227	20.6876	20.7104	20.7027
	0.178574	0.0075016	Q2VIR3	Q2VIR3	Putative eukaryotic translation initiation factor 2 subunit 3-like protein	EIF2S3L	16	16	16	43.9	43.9	43.9	51.228	51023000	99	20.9333	20.9151	20.9194	20.8961	20.9298	20.9488
	1.37567	-0.0123825	P54577	P54577	Tyrosine--tRNA ligase, cytoplasmic;Tyrosine--tRNA ligase, cytoplasmic, N-terminally processed	YARS	23	23	23	50.6	50.6	50.6	59.143	50860000	148	19.8161	19.8329	19.8149	19.8194	19.8147	19.8306
	0.343848	0.008262	Q99497	Q99497	Protein deglycase DJ-1	PARK7	9	9	9	46.6	46.6	46.6	19.891	49941000	83	21.261	21.2457	21.2332	21.2287	21.251	21.2461
	0.400513	-0.0150655	P20042	P20042	Eukaryotic translation initiation factor 2 subunit 2	EIF2S2	20	20	20	58.9	58.9	58.9	38.388	48855000	134	19.7774	19.7807	19.7932	19.8309	19.7875	19.7916
	0.323961	-0.0145442	P15531	P15531	Nucleoside diphosphate kinase A	NME1	8	5	5	59.9	42.8	42.8	17.149	48854000	42	21.2308	21.1977	21.2011	21.2356	21.2103	21.2525
	0.497468	-0.00794856	P05023;P50993;P54707;P20648	P05023	Sodium/potassium-transporting ATPase subunit alpha-1	ATP1A1	32	32	32	39.4	39.4	39.4	112.89	48572000	188	19.6983	19.6899	19.6948	19.7026	19.6844	19.7089
	0.684519	0.00918388	O00571;O15523;Q9NQI0	O00571;O15523	ATP-dependent RNA helicase DDX3X;ATP-dependent RNA helicase DDX3Y	DDX3X;DDX3Y	29	29	28	54.2	54.2	52.6	73.243	48161000	161	20.7318	20.7138	20.7255	20.7209	20.7366	20.7317
	0.419185	-0.0204887	P10599	P10599	Thioredoxin	TXN	4	4	4	38.1	38.1	38.1	11.737	48129000	38	21.4699	21.4495	21.4533	21.5185	21.4569	21.4735
	0.530502	-0.00786781	Q13310	Q13310	Polyadenylate-binding protein 4	PABPC4	17	17	15	35.4	35.4	31.7	70.782	48021000	114	20.6732	20.6889	20.6818	20.6872	20.6694	20.6719
	0.360653	-0.0155201	P05386	P05386	60S acidic ribosomal protein P1	RPLP1	3	3	3	66.7	66.7	66.7	11.514	47348000	30	22.0375	22.0615	21.9993	22.031	22.0513	22.0422
	0.114591	0.00524839	Q07955	Q07955	Serine/arginine-rich splicing factor 1	SRSF1	10	10	10	39.9	39.9	39.9	27.744	47016000	91	20.6128	20.5761	20.6044	20.5866	20.585	20.6237
	0.843277	-0.0168889	Q9Y265	Q9Y265	RuvB-like 1	RUVBL1	21	21	21	64.3	64.3	64.3	50.227	46947000	168	20.2138	20.2256	20.2332	20.2413	20.2061	20.2368
	0.443705	0.0100517	Q7Z6Z7	Q7Z6Z7	E3 ubiquitin-protein ligase HUWE1	HUWE1	85	85	85	29.4	29.4	29.4	481.89	46768000	495	18.3932	18.3901	18.4052	18.3699	18.3912	18.3994
	0.138161	0.00601387	P0DP25;P0DP23	P0DP25;P0DP23			8	8	8	53	53	53	16.837	46244000	66	22.2075	22.1762	22.1877	22.2174	22.1875	22.1711
	0.216986	-0.0114053	Q02790	Q02790	Peptidyl-prolyl cis-trans isomerase FKBP4;Peptidyl-prolyl cis-trans isomerase FKBP4, N-terminally processed	FKBP4	29	29	29	65.4	65.4	65.4	51.804	46212000	187	20.6315	20.6072	20.6261	20.6776	20.6314	20.6384
	0.0305833	0.000747681	O00410	O00410	Importin-5	IPO5	34	34	34	45.9	45.9	45.9	123.63	45823000	249	19.0224	19.0049	19.0116	19.0062	18.9988	19.0194
	0.795	-0.0240033	Q9Y5B9	Q9Y5B9	FACT complex subunit SPT16	SUPT16H	26	26	26	28.1	28.1	28.1	119.91	45786000	146	20.1135	20.1102	20.0687	20.1098	20.0755	20.1097
	0.226584	-0.0231787	P62750	P62750	60S ribosomal protein L23a	RPL23A	6	6	6	34.6	34.6	34.6	17.695	45680000	37	21.2942	21.3005	21.2561	21.2219	21.2545	21.3521
	0.258477	0.00821749	P22234	P22234	Multifunctional protein ADE2;Phosphoribosylaminoimidazole-succinocarboxamide synthase;Phosphoribosylaminoimidazole carboxylase	PAICS	15	15	15	50.6	50.6	50.6	47.079	45560000	102	20.4526	20.4183	20.4105	20.4257	20.4351	20.4295
	0.713854	0.0115878	P45880	P45880	Voltage-dependent anion-selective channel protein 2	VDAC2	14	14	14	61.6	61.6	61.6	31.566	45279000	104	20.4665	20.4635	20.4837	20.4756	20.4852	20.4616
	0.395638	0.00904973	P11413	P11413	Glucose-6-phosphate 1-dehydrogenase	G6PD	23	23	23	54	54	54	59.256	44876000	149	19.776	19.7643	19.7619	19.7407	19.7612	19.7671
	0.31409	0.0108693	P49748	P49748	Very long-chain specific acyl-CoA dehydrogenase, mitochondrial	ACADVL	27	27	27	55.6	55.6	55.6	70.389	44654000	167	19.9085	19.8714	19.9011	19.9189	19.9013	19.888
	0.00333095	0.000116348	Q92973	Q92973	Transportin-1	TNPO1	25	25	21	39.3	39.3	34.3	102.35	44437000	177	20.2861	20.2792	20.289	20.3059	20.2791	20.2688
	0.509802	-0.0112775	P04792	P04792	Heat shock protein beta-1	HSPB1	10	10	10	70.7	70.7	70.7	22.782	43978000	70	20.8848	20.9097	20.9017	20.9075	20.916	20.9191
	0.564446	0.0136248	P07954	P07954	Fumarate hydratase, mitochondrial	FH	14	14	14	43.7	43.7	43.7	54.636	43852000	88	20.5591	20.555	20.5731	20.5532	20.5894	20.5726
	0.296787	0.0111758	P23526	P23526	Adenosylhomocysteinase	AHCY	15	15	15	36.1	36.1	36.1	47.716	43525000	99	20.5135	20.5381	20.5231	20.4891	20.5322	20.508
	0.171002	0.00403214	P54136	P54136	Arginine--tRNA ligase, cytoplasmic	RARS	30	30	30	53.2	53.2	53.2	75.378	43471000	175	19.6253	19.6328	19.633	19.6359	19.6548	19.6323
	0.460114	-0.0220521	P09382	P09382	Galectin-1	LGALS1	8	8	8	64.4	64.4	64.4	14.716	42744000	60	20.8521	20.8721	20.8486	20.8849	20.8173	20.8272
	0.359128	0.00776037	P56192	P56192	Methionine--tRNA ligase, cytoplasmic	MARS	31	31	31	47.3	47.3	47.3	101.11	42069000	172	19.6699	19.687	19.684	19.664	19.6881	19.6677
	0.063958	0.0022157	O14979	O14979	Heterogeneous nuclear ribonucleoprotein D-like	HNRNPDL	9	9	8	25.5	25.5	23.1	46.437	41795000	61	21.1797	21.1497	21.1634	21.1853	21.1603	21.1618
	0.220543	-0.0069294	Q86VP6	Q86VP6	Cullin-associated NEDD8-dissociated protein 1	CAND1	29	29	29	29.5	29.5	29.5	136.37	41590000	186	19.3634	19.4004	19.3748	19.3661	19.3882	19.3807
	0.637447	0.046428	P32969	P32969	60S ribosomal protein L9	RPL9	6	6	6	42.2	42.2	42.2	21.863	41489000	57	20.5688	20.565	20.5311	20.4604	20.5698	20.5049
	0.68083	-0.0151653	Q58FF7	Q58FF7	Putative heat shock protein HSP 90-beta-3	HSP90AB3P	14	8	8	18.4	11.6	11.6	68.324	41420000	61	21.4017	21.3945	21.3809	21.4221	21.3965	21.408
	1.10275	0.0148144	O43776	O43776	Asparagine--tRNA ligase, cytoplasmic	NARS	16	16	16	35.9	35.9	35.9	62.942	41398000	115	20.6	20.5919	20.5903	20.5783	20.6071	20.5828
	0.00853606	-0.000150045	P27708	P27708	CAD protein;Glutamine-dependent carbamoyl-phosphate synthase;Aspartate carbamoyltransferase;Dihydroorotase	CAD	61	59	59	36.4	35.7	35.7	242.98	41308000	318	19.096	19.1025	19.1145	19.1023	19.0992	19.1053
	0.107626	-0.00381533	P24534	P24534	Elongation factor 1-beta	EEF1B2	8	8	8	48	48	48	24.763	40910000	58	21.3645	21.3647	21.3276	21.3502	21.3617	21.3503
	0.402307	-0.0733191	P46781	P46781	40S ribosomal protein S9	RPS9	13	13	13	51	51	51	22.591	40608000	66	20.5911	20.5766	20.6161	20.815	20.5651	20.6007
	1.32949	-0.0552533	P06454	P06454	Prothymosin alpha;Prothymosin alpha, N-terminally processed;Thymosin alpha-1	PTMA	7	7	7	37.8	37.8	37.8	12.203	40600000	59	20.8626	20.9421	20.9177	20.9698	20.911	20.9451
	0.0281728	0.00125631	Q13885;Q9BVA1	Q13885;Q9BVA1	Tubulin beta-2A chain;Tubulin beta-2B chain	TUBB2A;TUBB2B	21	5	4	59.3	18.2	14.8	49.906	40071000	44	22.4992	22.4944	22.4717	22.4886	22.4719	22.4562
	0.157508	-0.00339508	Q9Y617	Q9Y617	Phosphoserine aminotransferase	PSAT1	16	16	16	48.1	48.1	48.1	40.422	39864000	116	20.2754	20.289	20.2805	20.2658	20.2789	20.2902
	0.972615	-0.0124187	Q14152	Q14152	Eukaryotic translation initiation factor 3 subunit A	EIF3A	47	47	47	35.9	35.9	35.9	166.57	39151000	227	18.6904	18.7116	18.6839	18.6942	18.6896	18.6954
	1.39573	0.0196838	P61353	P61353	60S ribosomal protein L27	RPL27	5	5	5	32.4	32.4	32.4	15.798	38977000	37	20.7248	20.6879	20.7132	20.7066	20.718	20.7024
	1.90094	0.0248082	P0DME0	P0DME0	Protein SETSIP	SETSIP	5	5	5	20.9	20.9	20.9	34.882	38807000	45	20.9808	20.9426	20.9782	20.9599	20.9715	20.9537
	0.175686	0.00338364	Q6P2Q9	Q6P2Q9	Pre-mRNA-processing-splicing factor 8	PRPF8	65	65	65	35.4	35.4	35.4	273.6	38771000	394	18.6672	18.6571	18.6519	18.6435	18.6485	18.6569
	0.0907632	-0.00373777	O43143	O43143	Pre-mRNA-splicing factor ATP-dependent RNA helicase DHX15	DHX15	24	24	23	36.9	36.9	35.7	90.932	37929000	166	19.9797	19.9438	19.954	19.9762	19.9596	19.9845
	0.0652027	0.002985	P62140	P62140	Serine/threonine-protein phosphatase PP1-beta catalytic subunit	PPP1CB	16	16	7	61.2	61.2	26.3	37.186	37891000	110	19.9865	20.0114	20.0029	19.961	19.9819	19.99
	0.984574	-0.0154565	Q12931	Q12931	Heat shock protein 75 kDa, mitochondrial	TRAP1	26	26	26	48.4	48.4	48.4	80.109	37671000	182	20.0938	20.1015	20.0942	20.1191	20.1065	20.1202
	0.133915	0.00771395	P62280	P62280	40S ribosomal protein S11	RPS11	10	10	10	42.4	42.4	42.4	18.431	37531000	60	20.3367	20.3726	20.3677	20.312	20.3655	20.3622
	0.453233	0.0304006	P30048	P30048	Thioredoxin-dependent peroxide reductase, mitochondrial	PRDX3	8	8	8	40.2	40.2	40.2	27.692	37172000	60	20.7129	20.7267	20.7056	20.6332	20.7322	20.6996
	0.113881	-0.00283623	P42765	P42765	3-ketoacyl-CoA thiolase, mitochondrial	ACAA2	18	18	18	65	65	65	41.924	37076000	160	20.2406	20.2534	20.2604	20.2578	20.2681	20.2665
	1.54639	-0.0256341	O60664	O60664	Perilipin-3	PLIN3	15	15	15	58.5	58.5	58.5	47.074	37052000	109	19.8998	19.9089	19.8901	19.932	19.8895	19.9154
	0.087604	-0.00646273	P61981	P61981	14-3-3 protein gamma;14-3-3 protein gamma, N-terminally processed	YWHAG	15	12	11	61.9	55.9	52.6	28.302	36992000	66	20.3613	20.3043	20.3329	20.3501	20.3285	20.3876
	1.05176	-0.0244891	Q02543	Q02543	60S ribosomal protein L18a	RPL18A	6	6	6	34.1	34.1	34.1	20.762	36939000	37	20.8722	20.8753	20.8377	20.8713	20.8449	20.8817
	0.343021	-0.0546239	P62753	P62753	40S ribosomal protein S6	RPS6	9	9	9	25.7	25.7	25.7	28.68	36807000	58	21.5154	21.4231	21.4708	21.6439	21.4641	21.5471
	0.10329	0.00309626	P16989;Q9Y2T7	P16989	Y-box-binding protein 3	YBX3	13	13	13	62.6	62.6	62.6	40.089	36678000	84	21.129	21.1063	21.0958	21.1024	21.098	21.1048
	0.311263	0.00621605	P49321	P49321	Nuclear autoantigenic sperm protein	NASP	32	32	32	56.5	56.5	56.5	85.237	35942000	181	20.0934	20.0689	20.0898	20.096	20.0884	20.088
	0.364911	0.0164661	P32119	P32119	Peroxiredoxin-2	PRDX2	10	9	9	44.4	38.9	38.9	21.892	35898000	61	20.8248	20.8205	20.8126	20.781	20.8474	20.8338
	0.421515	-0.0204779	P06753	P06753	Tropomyosin alpha-3 chain	TPM3	10	10	4	27.7	27.7	11.6	32.95	35830000	52	21.4381	21.4628	21.49	21.4944	21.4767	21.5091
	2.60113	-0.033219	P30040	P30040	Endoplasmic reticulum resident protein 29	ERP29	9	9	9	49	49	49	28.993	35707000	61	20.9468	20.9757	20.9546	20.9817	20.9461	20.9898
	0.87219	-0.0208575	P08758	P08758	Annexin A5	ANXA5	13	13	13	53.4	53.4	53.4	35.936	35686000	88	20.4551	20.5023	20.4682	20.4903	20.479	20.4723
	0.889189	-0.0298392	P51991	P51991	Heterogeneous nuclear ribonucleoprotein A3	HNRNPA3	12	12	12	34.4	34.4	34.4	39.594	35673000	85	19.9516	19.9812	19.971	20.0231	19.9724	19.9802
	0.314071	0.0163199	P55209	P55209	Nucleosome assembly protein 1-like 1	NAP1L1	8	8	8	35.3	35.3	35.3	45.374	34951000	65	20.4209	20.4311	20.3927	20.3711	20.434	20.3963
	1.47231	-0.0128943	P16152	P16152	Carbonyl reductase [NADPH] 1	CBR1	13	13	11	63.2	63.2	52.7	30.375	34922000	82	19.8429	19.8499	19.8372	19.8552	19.8324	19.8459
	0.248683	-0.00353559	Q9P2J5	Q9P2J5	Leucine--tRNA ligase, cytoplasmic	LARS	41	41	41	42.1	42.1	42.1	134.46	34811000	229	19.6804	19.6719	19.6643	19.6762	19.6751	19.6824
	0.158394	-0.0111478	P62277	P62277	40S ribosomal protein S13	RPS13	7	7	7	41.1	41.1	41.1	17.222	34638000	41	21.1974	21.1914	21.1529	21.2349	21.2073	21.1649
	0.157505	-0.0163568	P52565	P52565	Rho GDP-dissociation inhibitor 1	ARHGDIA	7	7	7	40.2	40.2	40.2	23.207	34625000	58	20.743	20.6998	20.6207	20.7241	20.726	20.7149
	0.869205	-0.0354958	O75531	O75531	Barrier-to-autointegration factor;Barrier-to-autointegration factor, N-terminally processed	BANF1	5	5	5	44.9	44.9	44.9	10.058	34303000	31	21.5597	21.5866	21.5682	21.5768	21.5081	21.5792
	1.39961	0.0166486	P16615;Q93084	P16615	Sarcoplasmic/endoplasmic reticulum calcium ATPase 2	ATP2A2	27	27	27	34.5	34.5	34.5	114.76	34228000	180	19.6867	19.664	19.6921	19.6667	19.6785	19.6768
	1.5803	0.0159435	P35237	P35237	Serpin B6	SERPINB6	15	15	15	52.1	52.1	52.1	42.621	34079000	85	19.765	19.7457	19.7629	19.7416	19.7641	19.757
	0.23254	0.0215963	P08708	P08708	40S ribosomal protein S17	RPS17	7	7	7	56.3	56.3	56.3	15.55	33960000	71	20.3232	20.3942	20.3604	20.2841	20.3804	20.3208
	0.0747155	-0.00329399	P09960	P09960	Leukotriene A-4 hydrolase	LTA4H	22	22	22	48.9	48.9	48.9	69.284	33788000	157	19.4196	19.4197	19.414	19.4168	19.3815	19.3885
	0.224623	0.0118389	O00567	O00567	Nucleolar protein 56	NOP56	22	22	22	49.3	49.3	49.3	66.049	33645000	154	19.7264	19.7476	19.749	19.6867	19.7371	19.7427
	0.276897	0.00692685	P38159;O75526;Q8N7X1	P38159	RNA-binding motif protein, X chromosome;RNA-binding motif protein, X chromosome, N-terminally processed	RBMX	14	14	14	34.3	34.3	34.3	42.331	33577000	70	20.5782	20.554	20.5497	20.5673	20.5768	20.5626
	0.207976	0.00767581	O95373	O95373	Importin-7	IPO7	17	17	17	24.2	24.2	24.2	119.52	33240000	126	19.592	19.6114	19.6096	19.5668	19.5994	19.5998
	0.629395	-0.0129452	Q16531	Q16531	DNA damage-binding protein 1	DDB1	33	33	33	34.6	34.6	34.6	126.97	33207000	206	19.443	19.45	19.4496	19.4585	19.4558	19.4787
	0.311799	0.0193577	P30153	P30153	Serine/threonine-protein phosphatase 2A 65 kDa regulatory subunit A alpha isoform	PPP2R1A	24	24	19	51.3	51.3	39.9	65.308	33158000	131	19.4325	19.4521	19.4116	19.3746	19.453	19.4125
	0.42535	-0.0158552	Q9Y230	Q9Y230	RuvB-like 2	RUVBL2	19	19	19	49.9	49.9	49.9	51.156	33093000	109	19.6093	19.5905	19.6037	19.6438	19.597	19.6232
	0.180895	0.0116291	P46778	P46778	60S ribosomal protein L21	RPL21	5	5	5	32.5	32.5	32.5	18.565	33053000	40	20.584	20.6018	20.5785	20.5228	20.5851	20.5881
	2.01585	-0.0570704	Q96AG4	Q96AG4	Leucine-rich repeat-containing protein 59	LRRC59	10	10	10	42.3	42.3	42.3	34.93	32919000	67	19.8541	19.9201	19.8329	19.8841	19.8416	19.8956
	0.487038	-0.00631142	P38117	P38117	Electron transfer flavoprotein subunit beta	ETFB	15	15	15	57.6	57.6	57.6	27.843	32815000	98	20.1705	20.179	20.1666	20.175	20.1608	20.1628
	1.45643	0.0192127	P30084	P30084	Enoyl-CoA hydratase, mitochondrial	ECHS1	12	12	12	51.7	51.7	51.7	31.387	32608000	88	20.0083	19.9933	20.005	19.9745	19.9992	19.987
	0.120224	-0.00571887	Q15293	Q15293	Reticulocalbin-1	RCN1	13	13	13	55.6	55.6	55.6	38.89	32376000	89	20.2307	20.2749	20.2596	20.2249	20.2538	20.2614
	0.00842126	-0.000754038	P42677	P42677	40S ribosomal protein S27	RPS27	3	3	3	38.1	38.1	38.1	9.461	32183000	24	21.6154	21.5447	21.5779	21.6305	21.5621	21.5824
	0.208384	0.00333214	Q9P258	Q9P258	Protein RCC2	RCC2	17	17	17	46.2	46.2	46.2	56.084	32034000	131	19.3171	19.3097	19.3153	19.3252	19.329	19.3165
	0.508279	0.013642	Q9H0U4;Q92928	Q9H0U4	Ras-related protein Rab-1B	RAB1B	11	11	5	66.7	66.7	31.8	22.171	31689000	70	20.645	20.6206	20.6166	20.5992	20.6145	20.6153
	0.809765	-0.0414753	Q9Y3U8	Q9Y3U8	60S ribosomal protein L36	RPL36	4	4	4	29.5	29.5	29.5	12.254	31473000	30	20.9524	20.9784	20.982	21.033	20.9302	20.9776
	0.300029	-0.0070413	P25205	P25205	DNA replication licensing factor MCM3	MCM3	31	31	31	47.6	47.6	47.6	90.98	31351000	166	19.0601	19.0793	19.0755	19.0811	19.0599	19.0562
	0.157122	0.00662676	P43490	P43490	Nicotinamide phosphoribosyltransferase	NAMPT	21	21	21	60.5	60.5	60.5	55.52	31033000	135	19.5614	19.5699	19.5653	19.5277	19.5691	19.5783
	0.586978	-0.0237846	Q9HB71	Q9HB71	Calcyclin-binding protein	CACYBP	11	11	11	48.2	48.2	48.2	26.21	30949000	76	20.3773	20.369	20.3872	20.4216	20.3779	20.4232
	0.68397	-0.0263131	Q13162	Q13162	Peroxiredoxin-4	PRDX4	14	11	11	57.9	53.5	53.5	30.54	30836000	104	20.1337	20.1546	20.175	20.1972	20.1447	20.1805
	1.59272	-0.0186812	P12270	P12270	Nucleoprotein TPR	TPR	59	59	59	33.4	33.4	33.4	267.29	30792000	338	18.3776	18.4086	18.3881	18.4027	18.3829	18.3933
	0.0205135	-0.000953674	Q15029	Q15029	116 kDa U5 small nuclear ribonucleoprotein component	EFTUD2	32	32	32	47.1	47.1	47.1	109.43	30769000	218	18.7467	18.7794	18.762	18.7338	18.7707	18.7689
	0.373704	0.0138213	P04844	P04844	Dolichyl-diphosphooligosaccharide--protein glycosyltransferase subunit 2	RPN2	17	17	17	42.9	42.9	42.9	69.283	30557000	133	19.7987	19.7767	19.7989	19.8036	19.7791	19.755
	0.313743	-0.0147184	P40925	P40925	Malate dehydrogenase, cytoplasmic	MDH1	6	6	6	22.8	22.8	22.8	36.426	30486000	27	21.4047	21.3742	21.3935	21.4221	21.3896	21.4357
	0.0317948	-0.00107702	P25786	P25786	Proteasome subunit alpha type-1	PSMA1	10	10	10	41.4	41.4	41.4	29.555	29876000	57	20.1797	20.1754	20.1768	20.1565	20.1647	20.1927
	0.298868	0.0213324	P62917	P62917	60S ribosomal protein L8	RPL8	5	5	5	24.1	24.1	24.1	28.024	29681000	39	21.1016	21.1345	21.0985	21.0354	21.1103	21.0765
	1.33236	-0.044569	O76021	O76021	Ribosomal L1 domain-containing protein 1	RSL1D1	15	15	15	35.9	35.9	35.9	54.972	29494000	77	19.7991	19.821	19.7823	19.8646	19.8144	19.8439
	0.956492	0.0178534	Q92598	Q92598	Heat shock protein 105 kDa	HSPH1	32	32	32	52.7	52.7	52.7	96.864	29485000	207	19.7283	19.7175	19.7386	19.6974	19.7195	19.7178
	1.84844	0.0121644	P41250	P41250	Glycine--tRNA ligase	GARS	20	20	20	36.3	36.3	36.3	83.165	29246000	142	19.226	19.2135	19.2337	19.2176	19.227	19.219
	0.0638637	-0.00224368	P53621	P53621	Coatomer subunit alpha;Xenin;Proxenin	COPA	40	40	40	43.7	43.7	43.7	138.34	29190000	268	18.9786	18.9985	18.9989	18.9687	18.9699	18.9871
	0.102927	0.0062898	P84103	P84103	Serine/arginine-rich splicing factor 3	SRSF3	6	6	5	36.6	36.6	36.6	19.329	28871000	36	21.0756	21.0228	21.0597	21.096	21.0571	21.0546
	0.0186502	-0.00127029	Q13765;Q9BZK3	Q13765	Nascent polypeptide-associated complex subunit alpha	NACA	5	5	5	32.6	32.6	32.6	23.384	28751000	40	21.1749	21.1434	21.1866	21.217	21.1632	21.1681
	0.00697199	0.000138601	Q7KZF4	Q7KZF4	Staphylococcal nuclease domain-containing protein 1	SND1	29	29	29	40.9	40.9	40.9	102	28604000	166	18.5325	18.5285	18.5321	18.5416	18.5262	18.5203
	0.716548	-0.0112292	P17844	P17844	Probable ATP-dependent RNA helicase DDX5	DDX5	28	21	21	48.7	36.2	36.2	69.147	28490000	127	19.8923	19.9236	19.9056	19.909	19.9088	19.9077
	0.51382	-0.0255527	Q16658	Q16658	Fascin	FSCN1	20	20	20	52.9	52.9	52.9	54.529	28261000	125	19.5417	19.6021	19.5931	19.6023	19.6122	19.6192
	0.988574	0.0242691	P04080	P04080	Cystatin-B	CSTB	7	7	7	70.4	70.4	70.4	11.139	27837000	66	19.9002	19.892	19.9089	19.8569	19.8904	19.8779
	0.324964	0.0052077	Q9H361;Q5JQF8	Q9H361	Polyadenylate-binding protein 3	PABPC3	11	9	8	20.1	16.3	11.6	70.03	27288000	70	20.1279	20.1321	20.1336	20.1257	20.1477	20.1358
	0.0830095	-0.00295385	Q92945	Q92945	Far upstream element-binding protein 2	KHSRP	23	23	22	50.4	50.4	49.2	73.114	27285000	132	19.6088	19.5788	19.5873	19.599	19.5872	19.6144
	2.52797	-0.0217819	P04843	P04843	Dolichyl-diphosphooligosaccharide--protein glycosyltransferase subunit 1	RPN1	19	19	19	35.4	35.4	35.4	68.569	27261000	125	19.2144	19.2386	19.2197	19.2339	19.2173	19.2443
	0.0106095	-0.000841141	Q01130	Q01130	Serine/arginine-rich splicing factor 2	SRSF2	5	5	3	22.2	22.2	15.4	25.476	27062000	36	21.4161	21.3787	21.3946	21.4566	21.4044	21.3823
	0.0557907	0.0015653	P33316	P33316	Deoxyuridine 5-triphosphate nucleotidohydrolase, mitochondrial	DUT	10	10	10	49.6	49.6	49.6	26.563	27023000	61	19.9644	19.9488	19.9604	19.9576	19.9669	19.9806
	0.0694186	0.00125949	Q16555;Q14195;Q14194	Q16555	Dihydropyrimidinase-related protein 2	DPYSL2	16	16	16	45.3	45.3	45.3	62.293	27007000	118	19.4488	19.4532	19.4491	19.4338	19.4427	19.4498
	0.0645535	-0.00177638	O14818;Q8TAA3	O14818	Proteasome subunit alpha type-7	PSMA7	9	9	9	50	50	50	27.887	26980000	62	20.1207	20.1342	20.12	20.1179	20.143	20.1368
	0.513135	-0.0690492	Q92688	Q92688	Acidic leucine-rich nuclear phosphoprotein 32 family member B	ANP32B	5	3	3	24.3	12.7	12.7	28.787	26910000	23	20.877	20.9158	20.7253	20.8878	20.9155	20.9213
	0.657175	0.0166219	O75533	O75533	Splicing factor 3B subunit 1	SF3B1	36	36	36	41.3	41.3	41.3	145.83	26839000	228	18.7587	18.7565	18.7592	18.7228	18.767	18.7559
	0.0649655	0.00293795	P26368	P26368	Splicing factor U2AF 65 kDa subunit	U2AF2	11	11	11	42.3	42.3	42.3	53.5	26667000	80	20.2369	20.2291	20.2351	20.2053	20.2303	20.2593
	0.290947	-0.00717735	Q8WUM4	Q8WUM4	Programmed cell death 6-interacting protein	PDCD6IP	32	32	32	49.3	49.3	49.3	96.022	26646000	170	18.9627	18.9658	18.9499	18.9546	18.9692	18.9829
	0.227307	-0.0187956	Q92804	Q92804	TATA-binding protein-associated factor 2N	TAF15	8	8	8	22.6	22.6	22.6	61.829	26489000	48	20.3926	20.3948	20.4054	20.4851	20.4542	20.4287
	0.644109	-0.0189743	Q9P0L0	Q9P0L0	Vesicle-associated membrane protein-associated protein A	VAPA	9	9	8	39	39	34.1	27.893	26058000	82	20.3542	20.3539	20.3363	20.3861	20.3685	20.3759
	0.102472	-0.00128428	P49792	P49792	E3 SUMO-protein ligase RanBP2	RANBP2	75	75	52	32.6	32.6	23.3	358.2	25907000	364	18.2153	18.2076	18.2165	18.222	18.2121	18.2182
	0.0891109	-0.00251071	P11498	P11498	Pyruvate carboxylase, mitochondrial	PC	34	34	34	38.2	38.2	38.2	129.63	25868000	207	18.3159	18.3015	18.3174	18.3282	18.2982	18.3094
	0.862219	0.0147006	P56537	P56537	Eukaryotic translation initiation factor 6	EIF6	7	7	7	52.2	52.2	52.2	26.599	25750000	58	20.3949	20.3641	20.3694	20.3657	20.3734	20.3638
	0.44641	-0.0165857	Q16576	Q16576	Histone-binding protein RBBP7	RBBP7	14	14	8	38.8	38.8	30.1	47.82	25723000	91	20.0047	19.9777	19.9772	20.0217	19.9794	20.0115
	0.658989	-0.0121695	B5ME19	B5ME19	Eukaryotic translation initiation factor 3 subunit C-like protein	EIF3CL	21	21	21	25.8	25.8	25.8	105.47	25517000	125	19.5822	19.5723	19.5664	19.5926	19.5738	19.594
	0.235941	0.0107956	P63010	P63010	AP-2 complex subunit beta	AP2B1	27	27	27	37.5	37.5	37.5	104.55	25274000	169	18.9231	18.9411	18.9182	18.8905	18.9498	18.927
	1.2186	0.0114447	Q13347	Q13347	Eukaryotic translation initiation factor 3 subunit I	EIF3I	14	14	14	60	60	60	36.501	25161000	106	19.3388	19.3215	19.3329	19.3303	19.3444	19.33
	0.0972489	-0.00348028	P49189	P49189	4-trimethylaminobutyraldehyde dehydrogenase	ALDH9A1	18	18	18	40.7	40.7	40.7	53.801	25018000	105	19.5095	19.4917	19.491	19.5255	19.5188	19.5125
	0.053714	0.00198237	P06737	P06737	Glycogen phosphorylase, liver form	PYGL	23	23	20	33.1	33.1	29.4	97.147	24948000	129	19.5014	19.4977	19.533	19.5124	19.5082	19.5265
	0.970245	-0.0135943	Q16822	Q16822	Phosphoenolpyruvate carboxykinase [GTP], mitochondrial	PCK2	21	21	21	42.7	42.7	42.7	70.698	24908000	107	18.933	18.9373	18.9408	18.9499	18.9287	18.956
	0.0414133	-0.00241915	P49915	P49915	GMP synthase [glutamine-hydrolyzing]	GMPS	25	25	25	47.6	47.6	47.6	76.715	24840000	171	18.8333	18.888	18.8839	18.8571	18.8886	18.868
	0.011113	0.000315348	Q9Y262	Q9Y262	Eukaryotic translation initiation factor 3 subunit L	EIF3L	19	19	19	40.8	40.8	40.8	66.726	24518000	112	19.6367	19.6147	19.6232	19.626	19.6069	19.6251
	0.731158	0.0115172	Q06323	Q06323	Proteasome activator complex subunit 1	PSME1	13	13	13	56.6	56.6	56.6	28.723	24381000	74	19.3422	19.3279	19.3522	19.3257	19.3378	19.3442
	0.0841285	-0.0138607	P16401	P16401	Histone H1.5	HIST1H1B	4	3	3	21.2	17.3	17.3	22.58	24371000	24	20.8146	20.7207	20.8152	20.8931	20.7265	20.7841
	1.41337	-0.113583	P62316	P62316	Small nuclear ribonucleoprotein Sm D2	SNRPD2	6	6	6	47.5	47.5	47.5	13.527	24241000	38	20.0751	20.1771	20.1104	20.1486	19.9919	20.1926
	0.113835	-0.00365829	P20810	P20810	Calpastatin	CAST	20	20	20	42.5	42.5	42.5	76.572	24233000	119	19.2927	19.29	19.3095	19.309	19.2757	19.2898
	1.64063	-0.039594	P62244	P62244	40S ribosomal protein S15a	RPS15A	5	5	5	36.2	36.2	36.2	14.839	23664000	34	20.4559	20.4846	20.4549	20.48	20.4232	20.4882
	0.622926	0.0395482	P17931	P17931	Galectin-3	LGALS3	7	7	7	27.2	27.2	27.2	26.152	23615000	62	20.0004	19.9778	19.9776	19.8897	19.9625	19.9543
	0.049597	-0.00142415	Q92499	Q92499	ATP-dependent RNA helicase DDX1	DDX1	23	23	23	39.7	39.7	39.7	82.431	23572000	172	18.7639	18.7754	18.7724	18.7552	18.7764	18.7864
	1.06157	0.0311489	Q9NQC3	Q9NQC3	Reticulon-4	RTN4	8	8	8	11.3	11.3	11.3	129.93	23519000	82	19.6248	19.5785	19.5843	19.5616	19.6099	19.5855
	0.593087	-0.00898298	P61204	P61204	ADP-ribosylation factor 3	ARF3	7	7	7	39.8	39.8	39.8	20.601	23357000	39	20.8437	20.8594	20.8425	20.8423	20.8509	20.8623
	0.814664	-0.0169964	Q8NBJ5	Q8NBJ5	Procollagen galactosyltransferase 1	COLGALT1	19	19	19	31.7	31.7	31.7	71.635	23353000	113	19.4293	19.4352	19.4273	19.4434	19.4368	19.466
	1.29372	0.0292149	O75947	O75947	ATP synthase subunit d, mitochondrial	ATP5H	8	8	8	59.6	59.6	59.6	18.491	23323000	44	20.6848	20.6639	20.6775	20.6305	20.6779	20.6582
	0.977374	-0.0198905	P55786;A6NEC2	P55786	Puromycin-sensitive aminopeptidase	NPEPPS	29	29	29	39.1	39.1	39.1	103.28	23322000	173	18.7369	18.7415	18.744	18.7647	18.7212	18.7555
	0.243031	0.021204	P50238	P50238	Cysteine-rich protein 1	CRIP1	2	2	2	29.9	29.9	29.9	8.5328	23203000	19	21.1139	21.1377	21.1201	21.035	21.1371	21.1347
	0.0943083	-0.00940005	P46776	P46776	60S ribosomal protein L27a	RPL27A	4	4	4	20.9	20.9	20.9	16.561	23154000	21	20.9815	20.9097	20.9244	20.9704	20.875	20.9291
	0.434862	-2.56693	P17066	P17066	Heat shock 70 kDa protein 6	HSPA6	9	2	2	14.3	3.1	3.1	71.027	23137000	17	13.9803	21.5864	21.648	21.6888	21.4772	21.5311
	1.0728	-0.0351715	Q14566	Q14566	DNA replication licensing factor MCM6	MCM6	28	28	28	40.4	40.4	40.4	92.888	23091000	151	19.5194	19.5396	19.532	19.5895	19.5244	19.5522
	0.265118	-0.0419108	P62899	P62899	60S ribosomal protein L31	RPL31	3	3	3	24.8	24.8	24.8	14.463	23006000	17	21.2878	21.2309	21.3563	21.3917	21.2275	21.3748
	0.106878	-0.0047067	P61106	P61106	Ras-related protein Rab-14	RAB14	11	11	11	67.4	67.4	67.4	23.897	22480000	86	19.5073	19.5218	19.5481	19.5554	19.5367	19.529
	0.290027	0.0106087	B0I1T2	B0I1T2	Unconventional myosin-Ig;Minor histocompatibility antigen HA-2	MYO1G	27	27	27	36.1	36.1	36.1	116.44	22448000	175	18.4661	18.491	18.4877	18.4474	18.4901	18.4737
	0.0247142	-0.000799179	P49589	P49589	Cysteine--tRNA ligase, cytoplasmic	CARS	27	27	27	44.7	44.7	44.7	85.472	22395000	153	18.5933	18.6152	18.6183	18.5899	18.6036	18.6126
	0.795189	-0.029103	P49736	P49736	DNA replication licensing factor MCM2	MCM2	27	27	27	41.3	41.3	41.3	101.89	22191000	147	18.8812	18.8965	18.9058	18.9425	18.9044	18.9398
	0.224183	0.0125211	P28066	P28066	Proteasome subunit alpha type-5	PSMA5	8	8	8	48.5	48.5	48.5	26.411	22085000	65	19.8079	19.8512	19.8692	19.8085	19.8402	19.82
	0.299963	0.00690206	P55265	P55265	Double-stranded RNA-specific adenosine deaminase	ADAR	32	32	32	33.9	33.9	33.9	136.06	21934000	200	18.7363	18.7304	18.755	18.7532	18.757	18.744
	0.240514	-0.0227089	P53999	P53999	Activated RNA polymerase II transcriptional coactivator p15	SUB1	6	6	6	51.2	51.2	51.2	14.395	21915000	31	20.6305	20.5604	20.5792	20.6762	20.5957	20.6369
	0.420675	0.0280781	P00441	P00441	Superoxide dismutase [Cu-Zn]	SOD1	3	3	3	32.5	32.5	32.5	15.936	21910000	30	21.0045	20.9859	20.9857	20.9166	21.0054	21.0089
	0.881068	-0.0509109	Q15185	Q15185	Prostaglandin E synthase 3	PTGES3	7	7	7	50.6	50.6	50.6	18.697	21805000	42	20.7613	20.8419	20.8005	20.8036	20.7232	20.7922
	0.866742	-0.0147114	Q86UP2	Q86UP2	Kinectin	KTN1	48	48	48	45.5	45.5	45.5	156.27	21801000	279	17.822	17.8465	17.8135	17.8374	17.8274	17.8231
	0.0211612	0.000706355	P24752;Q9NVE4	P24752	Acetyl-CoA acetyltransferase, mitochondrial	ACAT1	15	15	15	51.3	51.3	51.3	45.199	21476000	110	19.5223	19.5267	19.5111	19.4951	19.518	19.5274
	0.134296	0.0044651	Q14498;Q86U06	Q14498	RNA-binding protein 39	RBM39	14	14	14	33.6	33.6	33.6	59.379	21450000	93	19.632	19.6124	19.6397	19.6492	19.6229	19.6195
	0.503807	0.0194365	P13693	P13693	Translationally-controlled tumor protein	TPT1	6	6	6	32	32	32	19.595	21430000	39	20.0133	19.9791	20.023	20.0178	19.9916	19.9727
	1.27083	-0.0174637	O75874	O75874	Isocitrate dehydrogenase [NADP] cytoplasmic	IDH1	15	15	15	44.4	44.4	44.4	46.659	21322000	86	19.1859	19.1886	19.176	19.1964	19.1651	19.1944
	0.147165	-0.016374	P46779	P46779	60S ribosomal protein L28	RPL28	6	6	6	40.1	40.1	40.1	15.747	21214000	24	20.2856	20.246	20.2695	20.3673	20.2551	20.246
	0.528958	0.0157356	P47897	P47897	Glutamine--tRNA ligase	QARS	24	24	24	38.6	38.6	38.6	87.798	21112000	160	18.7959	18.7701	18.7793	18.7612	18.7548	18.7515
	0.0740029	-0.00119781	P35606	P35606	Coatomer subunit beta	COPB2	31	31	31	46.1	46.1	46.1	102.49	20819000	173	18.5905	18.5916	18.59	18.5803	18.5875	18.5997
	0.548876	-0.0305131	Q14247	Q14247	Src substrate cortactin	CTTN	20	20	20	43.3	43.3	43.3	61.585	20800000	112	19.37	19.3871	19.3958	19.4537	19.3669	19.3835
	0.457045	-0.0136344	P05455	P05455	Lupus La protein	SSB	19	19	19	51.2	51.2	51.2	46.836	20798000	104	19.3147	19.3364	19.3065	19.3173	19.2907	19.2991
	0.58757	-0.00698789	P36776	P36776	Lon protease homolog, mitochondrial	LONP1	25	25	25	32.5	32.5	32.5	106.49	20791000	130	18.7954	18.8033	18.7916	18.7909	18.7822	18.796
	0.718334	0.0343259	P62318	P62318	Small nuclear ribonucleoprotein Sm D3	SNRPD3	4	4	4	47.6	47.6	47.6	13.916	20772000	40	20.7551	20.7609	20.7734	20.7334	20.7574	20.6886
	0.338514	0.0204779	P49257	P49257	Protein ERGIC-53	LMAN1	15	15	15	38	38	38	57.548	20684000	86	19.0986	19.0974	19.0669	19.0259	19.1046	19.0853
	0.0710066	-0.00175412	O75083	O75083	WD repeat-containing protein 1	WDR1	17	17	17	46.9	46.9	46.9	66.193	20633000	115	19.4555	19.4417	19.4529	19.4658	19.4612	19.4673
	0.203684	-0.00792758	P49591	P49591	Serine--tRNA ligase, cytoplasmic	SARS	16	16	16	41.4	41.4	41.4	58.777	20609000	115	18.6568	18.6673	18.6767	18.6591	18.673	18.7038
	0.602086	0.0199922	P31040	P31040	Succinate dehydrogenase [ubiquinone] flavoprotein subunit, mitochondrial	SDHA	21	21	21	42.6	42.6	42.6	72.691	20515000	143	18.3951	18.3729	18.3969	18.3635	18.4129	18.4086
	0.0912844	-0.00423114	Q01650;Q9UM01	Q01650	Large neutral amino acids transporter small subunit 1	SLC7A5	4	4	3	10.1	10.1	8.7	55.01	20419000	31	20.9462	20.9126	20.9233	20.9403	20.9357	20.965
	0.132433	0.00301743	P33991	P33991	DNA replication licensing factor MCM4	MCM4	27	27	27	41.3	41.3	41.3	96.557	20389000	146	19.1921	19.1824	19.1898	19.1895	19.2049	19.2058
	0.264724	-0.00766881	Q9NZM1;O75923	Q9NZM1	Myoferlin	MYOF	58	58	58	35.9	35.9	35.9	234.71	20363000	270	17.7393	17.7683	17.7607	17.7509	17.7705	17.7743
	1.67087	-0.0196075	P04040	P04040	Catalase	CAT	18	18	18	42.1	42.1	42.1	59.755	20343000	131	18.826	18.8598	18.8326	18.849	18.8368	18.8454
	0.66959	-0.0147444	P20618	P20618	Proteasome subunit beta type-1	PSMB1	6	6	6	35.7	35.7	35.7	26.489	20291000	62	19.9655	19.9956	19.9635	19.9701	19.9567	19.9642
	0.207157	-0.00775337	P13987	P13987	CD59 glycoprotein	CD59	4	4	4	25	25	25	14.177	20212000	30	20.5458	20.5329	20.4961	20.5268	20.5237	20.5292
	0.0719644	-0.00323168	O60841	O60841	Eukaryotic translation initiation factor 5B	EIF5B	30	30	30	30.3	30.3	30.3	138.83	20210000	171	18.4317	18.443	18.4269	18.4101	18.4452	18.4604
	0.328797	-0.00350825	O95336	O95336	6-phosphogluconolactonase	PGLS	10	10	10	51.9	51.9	51.9	27.547	20186000	76	19.1118	19.1194	19.1212	19.1229	19.1249	19.1262
	0.323981	-0.0263144	P16070	P16070	CD44 antigen	CD44	8	8	8	12.8	12.8	12.8	81.537	20174000	59	20.3512	20.4319	20.3779	20.3286	20.3706	20.4182
	0.499164	0.0152404	P01892;P16189;P30512;P30459;P10314	P01892;P16189;P30512;P30459;P10314	HLA class I histocompatibility antigen, A-2 alpha chain;HLA class I histocompatibility antigen, A-31 alpha chain;HLA class I histocompatibility antigen, A-29 alpha chain;HLA class I histocompatibility antigen, A-74 alpha chain;HLA class I histocompatibility antigen, A-32 alpha chain	HLA-A	11	11	2	32.9	32.9	6.3	40.921	19952000	80	19.8267	19.7824	19.7994	19.819	19.8181	19.7971
	0.126272	0.00297991	P35998	P35998	26S protease regulatory subunit 7	PSMC2	20	20	20	57	57	57	48.633	19852000	94	19.3869	19.3728	19.3995	19.3923	19.3826	19.395
	0.840711	-0.0577539	Q3ZCM7	Q3ZCM7	Tubulin beta-8 chain	TUBB8	9	1	1	24.3	7.2	7.2	49.775	19824000	12	21.6353	21.6209	21.5953	21.689	21.5494	21.6434
	0.242582	-0.00802485	P62873	P62873	Guanine nucleotide-binding protein G(I)/G(S)/G(T) subunit beta-1	GNB1	12	12	12	54.7	54.7	54.7	37.377	19513000	83	19.5059	19.5393	19.5028	19.5161	19.5333	19.5108
	0.487643	-0.0299867	P02795;Q8N339;P80294;P04731	P02795	Metallothionein-2	MT2A	3	3	1	65.6	65.6	32.8	6.0422	19486000	31	20.8942	20.8906	20.8453	20.9506	20.9024	20.8907
	1.00399	-0.0108566	Q9Y678	Q9Y678	Coatomer subunit gamma-1	COPG1	29	29	25	43.4	43.4	37.8	97.717	19457000	180	18.9751	18.9826	18.986	18.9928	18.9738	18.9921
	0.455944	0.0265446	Q00796	Q00796	Sorbitol dehydrogenase	SORD	12	12	12	49	49	49	38.324	19405000	86	20.0253	20.0356	20.0308	19.9666	20.0597	20.0339
	0.349148	0.00655746	Q13435	Q13435	Splicing factor 3B subunit 2	SF3B2	31	31	31	49.4	49.4	49.4	100.23	19403000	179	18.4862	18.4658	18.4594	18.4679	18.4726	18.4648
	1.2322	0.0351372	P15311	P15311	Ezrin	EZR	22	14	14	37.5	26.3	26.3	69.412	19325000	108	19.6049	19.5466	19.5631	19.5422	19.5871	19.561
	0.224156	-0.0135447	P61088;Q5JXB2	P61088;Q5JXB2	Ubiquitin-conjugating enzyme E2 N;Putative ubiquitin-conjugating enzyme E2 N-like	UBE2N;UBE2NL	6	6	6	47.4	47.4	47.4	17.138	18821000	39	20.369	20.3993	20.4176	20.3828	20.3386	20.3838
	1.7157	0.019872	P28074	P28074	Proteasome subunit beta type-5	PSMB5	12	12	12	59.7	59.7	59.7	28.48	18748000	79	19.4421	19.4157	19.441	19.4132	19.432	19.4267
	0.14246	0.00591723	Q14573	Q14573	Inositol 1,4,5-trisphosphate receptor type 3	ITPR3	53	53	48	28.4	28.4	26.8	304.1	18320000	274	17.7256	17.737	17.7109	17.6959	17.7422	17.728
	0.644396	0.0146586	Q96I24	Q96I24	Far upstream element-binding protein 3	FUBP3	20	19	19	50.7	49.3	49.3	61.64	18249000	112	18.9742	18.9321	18.9588	18.962	18.9587	18.9537
	0.660927	-0.0141042	P61289	P61289	Proteasome activator complex subunit 3	PSME3	11	11	11	40.6	40.6	40.6	29.506	18222000	70	19.0722	19.1032	19.0801	19.0715	19.0705	19.0904
	1.02795	-0.0819734	P09972	P09972	Fructose-bisphosphate aldolase C	ALDOC	8	4	4	29.7	20.1	20.1	39.455	18205000	39	20.9044	20.9069	20.8451	20.9983	20.9112	21.0015
	1.63396	-0.0166785	P62195	P62195	26S protease regulatory subunit 8	PSMC5	19	19	18	57.1	57.1	54.2	45.626	18107000	119	18.4493	18.4695	18.4572	18.4613	18.4485	18.4742
	0.0160056	0.000576019	Q8N163	Q8N163	Cell cycle and apoptosis regulator protein 2	CCAR2	25	25	25	40.6	40.6	40.6	102.9	18045000	144	18.5755	18.5986	18.5972	18.57	18.5964	18.5989
	0.113499	0.00221634	P18754	P18754	Regulator of chromosome condensation	RCC1	15	15	15	55.8	55.8	55.8	44.969	17968000	81	19.0689	19.0624	19.0514	19.0647	19.0623	19.0489
	0.270352	0.00744756	Q15056	Q15056	Eukaryotic translation initiation factor 4H	EIF4H	5	5	5	36.7	36.7	36.7	27.385	17945000	28	20.6929	20.6909	20.7189	20.6997	20.6856	20.6845
	2.05208	-0.0256163	P49448	P49448	Glutamate dehydrogenase 2, mitochondrial	GLUD2	16	16	16	31.2	31.2	31.2	61.433	17571000	96	19.5292	19.5655	19.5463	19.567	19.5422	19.562
	0.129212	-0.00515302	Q5JTH9	Q5JTH9	RRP12-like protein	RRP12	36	36	36	36.3	36.3	36.3	143.7	17405000	205	18.6297	18.6341	18.6385	18.6152	18.6302	18.6645
	1.05554	-0.0208797	P21980	P21980	Protein-glutamine gamma-glutamyltransferase 2	TGM2	16	16	16	32.5	32.5	32.5	77.328	17337000	106	18.8345	18.8446	18.8135	18.8556	18.821	18.8315
	0.728573	0.0306721	P25788	P25788	Proteasome subunit alpha type-3	PSMA3	8	8	8	36.5	36.5	36.5	28.433	17330000	55	19.5819	19.5108	19.5561	19.5179	19.5438	19.561
	0.43574	-0.0426846	P61254	P61254	60S ribosomal protein L26	RPL26	6	6	6	37.9	37.9	37.9	17.258	17294000	33	20.6592	20.6196	20.5222	20.6635	20.5991	20.6254
	0.847079	-0.0309353	P33176;Q12840	P33176	Kinesin-1 heavy chain	KIF5B	35	35	35	45.3	45.3	45.3	109.68	17249000	178	17.9406	17.9483	17.9174	17.9937	17.9393	17.9481
	0.889339	-0.0179857	P62495	P62495	Eukaryotic peptide chain release factor subunit 1	ETF1	16	16	16	44.9	44.9	44.9	49.03	17187000	110	18.4511	18.4871	18.4727	18.4896	18.4825	18.4835
	0.108307	-0.00582377	P54578	P54578	Ubiquitin carboxyl-terminal hydrolase 14	USP14	17	17	17	43.9	43.9	43.9	56.068	17161000	97	18.8894	18.8821	18.8951	18.9325	18.8828	18.8702
	1.13728	-0.0154069	Q8N1F7	Q8N1F7	Nuclear pore complex protein Nup93	NUP93	24	24	24	32.2	32.2	32.2	93.487	17072000	120	18.7966	18.8112	18.7839	18.8145	18.8025	18.8036
	0.0191038	-0.000998179	P82979	P82979	SAP domain-containing ribonucleoprotein	SARNP	9	9	9	42.4	42.4	42.4	23.671	17025000	43	19.9599	19.9916	20.0102	19.9859	20.0087	20.0042
	0.190316	0.00760142	P25789	P25789	Proteasome subunit alpha type-4	PSMA4	7	7	7	41.8	41.8	41.8	29.483	16956000	51	20.0188	20.0414	20.0511	20.0462	20.0661	20.0255
	0.417126	-0.0148226	P07602	P07602	Prosaposin;Saposin-A;Saposin-B-Val;Saposin-B;Saposin-C;Saposin-D	PSAP	10	10	10	23.9	23.9	23.9	58.112	16921000	55	20.5358	20.575	20.5711	20.5735	20.5404	20.5433
	0.476151	0.00986926	O15355	O15355	Protein phosphatase 1G	PPM1G	14	14	14	39.9	39.9	39.9	59.271	16850000	100	19.2713	19.2453	19.2631	19.2576	19.2441	19.246
	0.0190461	0.000691096	O60739	O60739	Eukaryotic translation initiation factor 1b	EIF1B	5	5	5	63.7	63.7	63.7	12.823	16800000	36	19.9363	19.9236	19.9054	19.9369	19.9375	19.9166
	0.154302	0.00582759	O95573	O95573	Long-chain-fatty-acid--CoA ligase 3	ACSL3	21	21	18	40.4	40.4	36.4	80.419	16775000	114	19.3869	19.3629	19.3956	19.3849	19.3543	19.3715
	0.0373219	-0.00129573	Q96AY3	Q96AY3	Peptidyl-prolyl cis-trans isomerase FKBP10	FKBP10	17	17	17	36.3	36.3	36.3	64.244	16570000	78	19.2782	19.3068	19.2936	19.2697	19.2916	19.2908
	0.0794153	0.0123247	P46783;Q9NQ39	P46783;Q9NQ39	40S ribosomal protein S10;Putative 40S ribosomal protein S10-like	RPS10;RPS10P5	4	4	4	27.9	27.9	27.9	18.898	16482000	45	20.7981	20.9055	20.8146	20.7249	20.8262	20.7715
	0.560685	0.0345739	P36871	P36871	Phosphoglucomutase-1	PGM1	21	21	21	53.7	53.7	53.7	61.448	16428000	117	19.5072	19.4995	19.4994	19.4139	19.5018	19.4913
	0.799755	0.0303624	P20674	P20674	Cytochrome c oxidase subunit 5A, mitochondrial	COX5A	2	2	2	16	16	16	16.762	16415000	13	20.7051	20.6395	20.6473	20.6505	20.6659	20.6371
	0.275537	-0.0122496	Q6NUK1	Q6NUK1	Calcium-binding mitochondrial carrier protein SCaMC-1	SLC25A24	16	16	16	41.5	41.5	41.5	53.354	16379000	97	18.2369	18.2409	18.2623	18.2826	18.2262	18.2386
	1.03403	-0.0406367	Q15125	Q15125	3-beta-hydroxysteroid-Delta(8),Delta(7)-isomerase	EBP	3	3	3	16.5	16.5	16.5	26.352	16295000	28	20.5916	20.6131	20.6065	20.6638	20.5752	20.6184
	0.50341	-0.0242564	Q96SI9	Q96SI9	Spermatid perinuclear RNA-binding protein	STRBP	14	14	14	22.3	22.3	22.3	73.652	16220000	63	19.6608	19.7162	19.6462	19.6459	19.6649	19.6826
	0.190472	0.00743739	O60568	O60568	Procollagen-lysine,2-oxoglutarate 5-dioxygenase 3	PLOD3	18	18	18	29.3	29.3	29.3	84.784	16154000	115	18.5419	18.5288	18.5531	18.5601	18.5775	18.5612
	0.022415	-0.000614166	Q9BY44	Q9BY44	Eukaryotic translation initiation factor 2A;Eukaryotic translation initiation factor 2A, N-terminally processed	EIF2A	22	22	22	53.5	53.5	53.5	64.989	16146000	116	18.9298	18.9373	18.9585	18.9494	18.9389	18.9423
	0.0743366	0.0041523	P43686	P43686	26S protease regulatory subunit 6B	PSMC4	19	19	19	53.8	53.8	53.8	47.366	16050000	125	19.0246	19.0018	19.0182	19.0467	19.061	19.043
	0.688401	-0.0186501	P50416	P50416	Carnitine O-palmitoyltransferase 1, liver isoform	CPT1A	17	17	17	26.4	26.4	26.4	88.367	15838000	110	18.612	18.6095	18.5785	18.6301	18.5989	18.6058
	0.314477	-0.0112896	O43242	O43242	26S proteasome non-ATPase regulatory subunit 3	PSMD3	18	18	18	39.7	39.7	39.7	60.977	15610000	91	18.946	18.9355	18.8982	18.9289	18.93	18.9436
	0.0905328	0.00729243	P30043	P30043	Flavin reductase (NADPH)	BLVRB	9	9	9	56.8	56.8	56.8	22.119	15513000	92	18.676	18.7179	18.6833	18.6272	18.7044	18.6966
	0.494992	-0.0145944	Q15758	Q15758	Neutral amino acid transporter B(0)	SLC1A5	8	8	8	24.2	24.2	24.2	56.598	15388000	41	19.6428	19.6869	19.6502	19.6461	19.6604	19.6642
	0.7939	-0.0171642	P52292	P52292	Importin subunit alpha-1	KPNA2	11	11	11	30.8	30.8	30.8	57.861	15351000	74	18.752	18.7791	18.7372	18.7565	18.7633	18.7683
	0.137195	-0.00967598	Q15424	Q15424	Scaffold attachment factor B1	SAFB	22	22	13	29.8	29.8	19.3	102.64	15344000	112	18.9571	18.9164	18.9617	19.0037	18.9438	18.9716
	0.135519	0.00321007	P43487	P43487	Ran-specific GTPase-activating protein	RANBP1	6	6	6	42.8	42.8	42.8	23.31	15273000	42	19.5801	19.5733	19.5746	19.5731	19.5578	19.5565
	2.04894	-0.0162169	Q16181	Q16181	Septin-7	2021-09-07	13	13	13	37.5	37.5	37.5	50.679	15188000	84	18.8087	18.8324	18.8152	18.8298	18.8202	18.8306
	0.920121	-0.0203164	P52948	P52948	Nuclear pore complex protein Nup98-Nup96;Nuclear pore complex protein Nup98;Nuclear pore complex protein Nup96	NUP98	38	38	38	29.3	29.3	29.3	197.58	15154000	198	17.5165	17.5346	17.5387	17.562	17.5249	17.5445
	0.543246	-0.0378666	P09622	P09622	Dihydrolipoyl dehydrogenase, mitochondrial	DLD	11	11	11	26.3	26.3	26.3	54.177	15141000	75	19.4383	19.5394	19.4894	19.4658	19.5006	19.5367
	0.217703	0.0544669	P62266	P62266	40S ribosomal protein S23	RPS23	5	5	5	47.6	47.6	47.6	15.807	15055000	19	20.3906	20.1476	20.4257	20.4135	20.3587	20.4506
	0.449859	-0.0160599	Q07065	Q07065	Cytoskeleton-associated protein 4	CKAP4	23	23	23	48.2	48.2	48.2	66.022	15021000	133	18.5562	18.5808	18.5414	18.5354	18.549	18.5786
	0.192314	-0.00453822	Q9Y2T3	Q9Y2T3	Guanine deaminase	GDA	17	17	17	49.8	49.8	49.8	51.002	14916000	97	18.3804	18.4072	18.3878	18.3825	18.3876	18.3798
	0.287199	-0.00544484	P50402	P50402	Emerin	EMD	13	13	13	75.6	75.6	75.6	28.994	14907000	63	18.9055	18.9258	18.9264	18.9299	18.9249	18.9175
	0.491738	-0.0116666	Q8WWI1	Q8WWI1	LIM domain only protein 7	LMO7	33	33	33	26.6	26.6	26.6	192.69	14775000	204	17.7251	17.7418	17.7219	17.7545	17.7494	17.7352
	0.840287	0.0272961	P51149	P51149	Ras-related protein Rab-7a	RAB7A	12	12	12	69.1	69.1	69.1	23.489	14695000	63	19.4439	19.4156	19.4658	19.4477	19.4406	19.4051
	0.311398	0.00811323	P17655	P17655	Calpain-2 catalytic subunit	CAPN2	16	16	16	32.9	32.9	32.9	79.994	14544000	104	19.0121	19.0211	19.0058	19.0082	19.0317	18.9961
	0.899494	-0.020593	Q06210;O94808	Q06210	Glutamine--fructose-6-phosphate aminotransferase [isomerizing] 1	GFPT1	24	24	24	44.9	44.9	44.9	78.806	14544000	141	18.1535	18.168	18.1672	18.1994	18.157	18.1721
	0.000581178	-3.17891e-05	Q15819	Q15819	Ubiquitin-conjugating enzyme E2 variant 2	UBE2V2	6	6	6	50.3	50.3	50.3	16.363	14538000	34	19.2577	19.2496	19.2216	19.2592	19.2822	19.2528
	0.534786	-0.0201098	P51148	P51148	Ras-related protein Rab-5C	RAB5C	9	9	6	58.8	58.8	44	23.482	14388000	64	18.6134	18.5971	18.5691	18.6163	18.5665	18.5959
	0.27359	-0.00654348	P55036	P55036	26S proteasome non-ATPase regulatory subunit 4	PSMD4	10	10	8	41.4	41.4	34	40.736	14386000	68	19.0805	19.0968	19.0992	19.1137	19.1028	19.0917
	0.405684	0.0166194	P40261	P40261	Nicotinamide N-methyltransferase	NNMT	9	9	9	50.8	50.8	50.8	29.574	14378000	57	19.6522	19.6065	19.6036	19.6208	19.6119	19.5905
	0.553995	-0.0169436	P17858	P17858	ATP-dependent 6-phosphofructokinase, liver type	PFKL	14	14	14	25.8	25.8	25.8	85.018	14366000	102	19.5772	19.5935	19.5498	19.5709	19.5847	19.5982
	0.0903005	0.0053552	Q9BZZ5	Q9BZZ5	Apoptosis inhibitor 5	API5	11	11	11	31.1	31.1	31.1	59.004	14355000	62	19.4045	19.376	19.3997	19.4422	19.4237	19.3937
	0.48914	-0.0332947	Q14847	Q14847	LIM and SH3 domain protein 1	LASP1	12	12	12	42.5	42.5	42.5	29.717	14334000	60	18.6703	18.6753	18.6971	18.7728	18.691	18.7103
	0.724117	4.23866	P06703	P06703	Protein S100-A6	S100A6	2	2	2	16.7	16.7	16.7	10.18	14323000	10	21.6187	21.3355	18.6748	14.1107	21.4354	13.5668
	0.861566	0.0154419	Q14157	Q14157	Ubiquitin-associated protein 2-like	UBAP2L	18	18	18	32.3	32.3	32.3	114.53	14267000	141	18.2066	18.1969	18.1899	18.1852	18.213	18.1811
	0.152382	0.00851123	Q9BSJ8	Q9BSJ8	Extended synaptotagmin-1	ESYT1	23	23	23	31.1	31.1	31.1	122.85	14254000	128	18.3801	18.3941	18.3481	18.3328	18.3708	18.3466
	1.33755	-0.0165418	P46060	P46060	Ran GTPase-activating protein 1	RANGAP1	19	19	19	41.1	41.1	41.1	63.541	14179000	97	18.1694	18.1878	18.1651	18.1909	18.184	18.1894
	0.0319669	-0.00186348	Q15907;P62491	Q15907;P62491	Ras-related protein Rab-11B;Ras-related protein Rab-11A	RAB11B;RAB11A	10	10	10	49.1	49.1	49.1	24.488	14173000	61	19.3577	19.3688	19.3885	19.413	19.3881	19.3581
	0.203791	-0.00810432	Q13428	Q13428	Treacle protein	TCOF1	23	23	23	21	21	21	152.1	14153000	110	19.132	19.125	19.1597	19.1599	19.1245	19.1557
	1.40383	0.0372359	P68366	P68366	Tubulin alpha-4A chain	TUBA4A	20	4	4	56.9	12.1	12.1	49.924	14119000	24	20.2508	20.1977	20.2187	20.2063	20.2265	20.1802
	0.185853	-0.0061156	Q01844	Q01844	RNA-binding protein EWS	EWSR1	7	7	7	16.8	16.8	16.8	68.477	14107000	53	19.3892	19.3969	19.3828	19.3657	19.3778	19.4056
	0.516228	0.00972684	P28331	P28331	NADH-ubiquinone oxidoreductase 75 kDa subunit, mitochondrial	NDUFS1	25	25	25	48	48	48	79.467	13999000	146	18.1086	18.1002	18.1082	18.0911	18.0878	18.0842
	0.291346	0.010458	P35658	P35658	Nuclear pore complex protein Nup214	NUP214	41	41	41	35.6	35.6	35.6	213.62	13840000	212	17.6376	17.6374	17.6389	17.6269	17.6742	17.6551
	0.632235	-0.0135008	P26196	P26196	Probable ATP-dependent RNA helicase DDX6	DDX6	20	20	20	51.3	51.3	51.3	54.416	13796000	120	18.16	18.1667	18.1566	18.1538	18.1478	18.1845
	0.506815	-0.013188	O00303	O00303	Eukaryotic translation initiation factor 3 subunit F	EIF3F	12	12	12	41.2	41.2	41.2	37.563	13776000	71	18.7295	18.7457	18.7524	18.7556	18.7536	18.7739
	0.194055	-0.0049235	P51610	P51610	Host cell factor 1;HCF N-terminal chain 1;HCF N-terminal chain 2;HCF N-terminal chain 3;HCF N-terminal chain 4;HCF N-terminal chain 5;HCF N-terminal chain 6;HCF C-terminal chain 1;HCF C-terminal chain 2;HCF C-terminal chain 3;HCF C-terminal chain 4;HCF C-terminal chain 5;HCF C-terminal chain 6	HCFC1	33	33	33	26.2	26.2	26.2	208.73	13689000	178	17.793	17.7896	17.7955	17.8152	17.8115	17.81
	0.801203	0.0212186	Q9UBT2	Q9UBT2	SUMO-activating enzyme subunit 2	UBA2	19	19	19	44.7	44.7	44.7	71.223	13626000	102	18.3653	18.3559	18.343	18.3246	18.3642	18.3284
	0.192932	0.00398699	O00232	O00232	26S proteasome non-ATPase regulatory subunit 12	PSMD12	16	16	16	42.5	42.5	42.5	52.904	13526000	74	18.8489	18.8315	18.8318	18.8425	18.8526	18.8472
	0.289353	-0.0112979	Q9BRA2	Q9BRA2	Thioredoxin domain-containing protein 17	TXNDC17	5	5	5	51.2	51.2	51.2	13.941	13506000	38	20.3893	20.3985	20.3583	20.4068	20.3935	20.3698
	0.528607	-0.013724	P60891	P60891	Ribose-phosphate pyrophosphokinase 1	PRPS1	10	10	6	44.7	44.7	26.4	34.834	13505000	77	19.1205	19.1438	19.1273	19.1541	19.1252	19.1164
	0.17375	-0.003678	P07384	P07384	Calpain-1 catalytic subunit	CAPN1	18	18	18	28	28	28	81.889	13449000	98	18.4324	18.449	18.442	18.427	18.4255	18.435
	0.966068	0.0469564	P04899;P19087;A8MTJ3	P04899	Guanine nucleotide-binding protein G(i) subunit alpha-2	GNAI2	14	14	8	52.1	52.1	33	40.45	13446000	88	18.8557	18.7817	18.805	18.7477	18.7902	18.7806
	0.410578	-0.0140591	P19623	P19623	Spermidine synthase	SRM	13	13	13	59.6	59.6	59.6	33.824	13441000	87	19.1799	19.1939	19.1599	19.204	19.1762	19.1604
	1.06518	-0.0267919	O43615	O43615	Mitochondrial import inner membrane translocase subunit TIM44	TIMM44	15	15	15	37.4	37.4	37.4	51.355	13426000	91	18.9449	18.9818	18.9814	18.983	18.9517	18.9935
	0.0428513	0.0020752	Q9UKK9	Q9UKK9	ADP-sugar pyrophosphatase	NUDT5	9	9	9	55.7	55.7	55.7	24.327	13377000	64	19.6564	19.6322	19.64	19.6229	19.6382	19.6732
	0.527816	-0.0325591	P36957	P36957	Dihydrolipoyllysine-residue succinyltransferase component of 2-oxoglutarate dehydrogenase complex, mitochondrial	DLST	10	10	10	33.8	33.8	33.8	48.755	13371000	49	19.2789	19.2483	19.265	19.3312	19.2365	19.2986
	0.247137	-0.00833193	Q9UJZ1	Q9UJZ1	Stomatin-like protein 2, mitochondrial	STOML2	13	13	13	55.3	55.3	55.3	38.534	13366000	88	19.1712	19.2049	19.2145	19.2048	19.19	19.191
	1.01967	-0.0071729	Q14203	Q14203	Dynactin subunit 1	DCTN1	36	36	36	40.7	40.7	40.7	141.69	13364000	201	17.4847	17.4875	17.4737	17.4875	17.4801	17.4851
	0.715857	-0.0200837	P29144	P29144	Tripeptidyl-peptidase 2	TPP2	31	31	31	33.8	33.8	33.8	138.35	13347000	144	18.4668	18.4649	18.4284	18.4808	18.4498	18.4595
	0.419649	-2.41193	P47813;O14602	P47813;O14602	Eukaryotic translation initiation factor 1A, X-chromosomal;Eukaryotic translation initiation factor 1A, Y-chromosomal	EIF1AX;EIF1AY	3	3	3	21.5	21.5	21.5	16.46	13339000	13	20.3499	20.3008	13.0012	20.3173	20.348	20.3167
	0.152151	-0.00655746	Q9UMX0	Q9UMX0	Ubiquilin-1	UBQLN1	10	10	10	31.4	31.4	31.4	62.518	13326000	67	19.5695	19.5433	19.5575	19.5871	19.5747	19.5909
	0.163653	-0.00302315	Q02880	Q02880	DNA topoisomerase 2-beta	TOP2B	26	26	26	19.5	19.5	19.5	183.26	13322000	154	17.9875	17.9769	17.9689	17.9891	17.9758	17.9754
	0.325177	-0.0105559	Q9UKV3	Q9UKV3	Apoptotic chromatin condensation inducer in the nucleus	ACIN1	25	25	25	25.1	25.1	25.1	151.86	13216000	129	18.3855	18.397	18.4108	18.432	18.4119	18.4108
	0.392415	0.0196082	Q15436	Q15436	Protein transport protein Sec23A	SEC23A	22	22	22	37.6	37.6	37.6	86.16	13201000	119	18.3602	18.3525	18.3543	18.2913	18.339	18.3509
	0.340061	0.0200837	Q04837	Q04837	Single-stranded DNA-binding protein, mitochondrial	SSBP1	6	6	6	50	50	50	17.259	13099000	45	20.253	20.2948	20.2924	20.2326	20.2699	20.2278
	0.396928	-0.00515111	P48637	P48637	Glutathione synthetase	GSS	15	15	15	37.6	37.6	37.6	52.384	13084000	84	18.6427	18.6577	18.6579	18.6545	18.6578	18.6617
	0.459402	0.0257486	P28070	P28070	Proteasome subunit beta type-4	PSMB4	7	7	7	40.9	40.9	40.9	29.204	13079000	47	20.1043	20.0441	20.1262	20.0738	20.0742	20.1096
	0.388754	-0.00961113	P46013	P46013	Antigen KI-67	MKI67	59	59	59	28.3	28.3	28.3	358.69	13023000	280	16.849	16.8395	16.8417	16.8567	16.8509	16.8742
	0.347941	0.0136998	P55769	P55769	NHP2-like protein 1;NHP2-like protein 1, N-terminally processed	NHP2L1	5	5	5	46.1	46.1	46.1	14.173	12961000	20	20.16	20.1881	20.1796	20.1514	20.1786	20.1377
	0.0638622	0.00107892	P20020	P20020	Plasma membrane calcium-transporting ATPase 1	ATP2B1	24	24	12	26.9	26.9	14.8	134.68	12959000	126	18.0676	18.0707	18.0612	18.0669	18.0808	18.0688
	0.170526	0.0043869	P78344	P78344	Eukaryotic translation initiation factor 4 gamma 2	EIF4G2	25	25	25	34.1	34.1	34.1	102.36	12951000	110	18.3521	18.3692	18.3761	18.3481	18.3688	18.3665
	0.149854	-0.0073878	Q9Y263	Q9Y263	Phospholipase A-2-activating protein	PLAA	26	26	26	44.7	44.7	44.7	87.156	12900000	140	18.2068	18.2228	18.257	18.2599	18.2283	18.2315
	0.132995	-0.00855954	P36542	P36542	ATP synthase subunit gamma, mitochondrial	ATP5C1	7	7	7	24.8	24.8	24.8	32.996	12862000	45	19.532	19.5752	19.5156	19.5107	19.5644	19.5519
	0.0112935	0.000684738	O00429	O00429	Dynamin-1-like protein	DNM1L	27	27	27	55.3	55.3	55.3	81.876	12687000	165	18.0178	18.0155	17.9884	17.9682	17.9676	17.9879
	1.50752	0.067721	P04179	P04179	Superoxide dismutase [Mn], mitochondrial	SOD2	5	5	5	34.2	34.2	34.2	24.75	12653000	34	19.6231	19.5754	19.6213	19.5137	19.6245	19.5765
	0.232362	0.012324	P17174	P17174	Aspartate aminotransferase, cytoplasmic	GOT1	14	14	14	49.4	49.4	49.4	46.247	12648000	82	18.6707	18.6979	18.6952	18.6317	18.6723	18.6717
	0.0740007	-0.00246938	O75534	O75534	Cold shock domain-containing protein E1	CSDE1	23	23	22	38	38	35	88.884	12637000	129	18.1893	18.1748	18.1964	18.1914	18.1872	18.214
	0.240784	-0.00765928	Q9Y2L1	Q9Y2L1	Exosome complex exonuclease RRP44	DIS3	28	28	28	40.2	40.2	40.2	109	12635000	157	18.0172	18.0017	18.0042	18.0177	18.0172	18.0422
	0.323622	-0.0164712	P21266;P46439;P28161;Q03013;P09488	P21266	Glutathione S-transferase Mu 3	GSTM3	12	12	12	60	60	60	26.559	12624000	70	18.5665	18.5829	18.6114	18.6319	18.5747	18.5872
	2.62832	-0.0553926	P48444	P48444	Coatomer subunit delta	ARCN1	19	19	19	43.6	43.6	43.6	57.21	12622000	95	18.1517	18.2211	18.1533	18.2169	18.1717	18.2049
	0.000381239	2.98818e-05	Q14C86	Q14C86	GTPase-activating protein and VPS9 domain-containing protein 1	GAPVD1	28	28	28	29.8	29.8	29.8	164.98	12602000	166	17.7406	17.7715	17.7356	17.6867	17.7175	17.7352
	0.0338261	0.00164541	P63279	P63279	SUMO-conjugating enzyme UBC9	UBE2I	6	6	6	31.6	31.6	31.6	18.007	12563000	37	19.7204	19.7034	19.679	19.7148	19.732	19.7082
	0.629003	-0.016269	Q15008	Q15008	26S proteasome non-ATPase regulatory subunit 6	PSMD6	15	15	15	43.4	43.4	43.4	45.531	12485000	102	18.7263	18.7438	18.7207	18.7172	18.6978	18.7326
	0.29709	-0.00815773	Q9NZB2;Q5T035	Q9NZB2	Constitutive coactivator of PPAR-gamma-like protein 1	FAM120A	27	27	27	38.1	38.1	38.1	121.89	12485000	168	18.0812	18.1094	18.1096	18.0871	18.0894	18.1082
	0.440684	0.0342948	Q9NS69	Q9NS69	Mitochondrial import receptor subunit TOM22 homolog	TOMM22	5	5	5	65.5	65.5	65.5	15.521	12310000	34	20.2804	20.3102	20.2704	20.2087	20.3219	20.2508
	0.56397	-0.035724	P30408	P30408	Transmembrane 4 L6 family member 1	TM4SF1	1	1	1	4.5	4.5	4.5	21.632	12273000	12	20.8033	20.7655	20.7533	20.816	20.7222	20.8044
	0.0246745	0.00111516	Q15020	Q15020	Squamous cell carcinoma antigen recognized by T-cells 3	SART3	28	28	28	33.6	33.6	33.6	109.93	12223000	144	17.5697	17.5418	17.5763	17.5911	17.5707	17.5806
	0.0667464	0.00272624	P15559	P15559	NAD(P)H dehydrogenase [quinone] 1	NQO1	8	8	8	30.7	30.7	30.7	30.867	12221000	50	20.1202	20.1507	20.1338	20.1065	20.125	20.1138
	0.625552	-0.0106614	P61221	P61221	ATP-binding cassette sub-family E member 1	ABCE1	15	15	15	33.6	33.6	33.6	67.314	12197000	88	18.455	18.4807	18.4713	18.4648	18.4533	18.466
	1.01874	0.0205466	Q13492;O60641	Q13492	Phosphatidylinositol-binding clathrin assembly protein	PICALM	16	16	16	31.4	31.4	31.4	70.754	12148000	88	19.0749	19.0407	19.0457	19.0413	19.0711	19.0481
	0.426903	-0.00771968	O00267	O00267	Transcription elongation factor SPT5	SUPT5H	27	27	27	36.5	36.5	36.5	121	12117000	143	17.8102	17.8307	17.8033	17.8075	17.8134	17.8118
	0.366794	0.015351	P14854	P14854	Cytochrome c oxidase subunit 6B1	COX6B1	4	4	4	57	57	57	10.192	12103000	36	19.1252	19.1514	19.1637	19.1216	19.1365	19.1063
	0.415778	0.00831477	O94826	O94826	Mitochondrial import receptor subunit TOM70	TOMM70A	16	16	16	40	40	40	67.454	12089000	91	18.4263	18.4378	18.4349	18.4102	18.4305	18.4188
	0.225096	-0.0047938	P43246	P43246	DNA mismatch repair protein Msh2	MSH2	21	21	21	29.4	29.4	29.4	104.74	11999000	129	17.8352	17.8383	17.8287	17.819	17.823	17.8439
	0.269641	0.0197322	P60981	P60981	Destrin	DSTN	6	6	6	37.6	37.6	37.6	18.506	11958000	36	19.4584	19.3908	19.4594	19.4865	19.4375	19.4188
	0.702633	-0.0207221	Q14258	Q14258	E3 ubiquitin/ISG15 ligase TRIM25	TRIM25	20	20	20	44.6	44.6	44.6	70.973	11892000	126	18.2341	18.2779	18.2434	18.2334	18.2358	18.2642
	1.41548	-0.113427	Q71UI9;P0C0S5	Q71UI9;P0C0S5	Histone H2A.V;Histone H2A.Z	H2AFV;H2AFZ	5	3	3	53.9	41.4	41.4	13.509	11884000	27	19.7195	19.7681	19.7239	19.8809	19.741	19.8756
	1.02272	-0.0318044	O00159	O00159	Unconventional myosin-Ic	MYO1C	20	20	20	25	25	25	121.68	11855000	101	18.6912	18.6976	18.6934	18.7459	18.6804	18.7168
	0.0326858	0.00189718	Q93009	Q93009	Ubiquitin carboxyl-terminal hydrolase 7	USP7	33	33	33	37.8	37.8	37.8	128.3	11848000	166	17.9358	17.9515	17.9461	17.9008	17.9404	17.9642
	0.277325	-0.0173232	Q9Y5S9	Q9Y5S9	RNA-binding protein 8A	RBM8A	7	7	7	42	42	42	19.889	11804000	40	19.0813	19.14	19.1165	19.0971	19.1432	19.1559
	1.84816	0.0262362	Q9Y224	Q9Y224	UPF0568 protein C14orf166	C14orf166	8	8	8	39.3	39.3	39.3	28.068	11754000	63	19.1493	19.1201	19.1321	19.1069	19.1384	19.114
	0.0397174	-0.00318782	Q96FQ6	Q96FQ6	Protein S100-A16	S100A16	4	4	4	35	35	35	11.801	11735000	34	19.7869	19.7582	19.7889	19.7653	19.7812	19.843
	0.114106	-0.00658226	Q15155	Q15155	Nodal modulator 1	NOMO1	27	27	1	33.5	33.5	1.3	134.32	11728000	135	17.8086	17.7772	17.809	17.8495	17.8037	17.8145
	0.590701	0.0179863	Q9P035	Q9P035	Very-long-chain (3R)-3-hydroxyacyl-CoA dehydratase 3	HACD3	9	9	9	27.3	27.3	27.3	43.159	11694000	44	19.5459	19.5033	19.5432	19.5498	19.5401	19.5222
	1.77452	0.0124989	P50570	P50570	Dynamin-2	DNM2	25	25	18	36.6	36.6	29.2	98.063	11633000	123	18.819	18.8043	18.8166	18.806	18.8111	18.7989
	0.343267	0.00901031	O75489	O75489	NADH dehydrogenase [ubiquinone] iron-sulfur protein 3, mitochondrial	NDUFS3	8	8	8	41.7	41.7	41.7	30.241	11523000	49	18.7957	18.8061	18.795	18.771	18.8063	18.7929
	0.711214	0.0102584	Q9UKS6	Q9UKS6	Protein kinase C and casein kinase substrate in neurons protein 3	PACSIN3	13	13	13	40.1	40.1	40.1	48.486	11511000	76	18.3752	18.3795	18.3811	18.3731	18.3879	18.3608
	0.302746	0.00817235	Q04917	Q04917	14-3-3 protein eta	YWHAH	15	11	11	65	55.7	55.7	28.218	11440000	62	19.1744	19.1749	19.1665	19.148	19.1535	19.147
	0.803463	0.0187696	P30085	P30085	UMP-CMP kinase	CMPK1	10	10	10	46.4	46.4	46.4	22.222	11434000	60	18.5356	18.5364	18.549	18.5115	18.5579	18.5384
	0.528085	0.0608959	P18859	P18859	ATP synthase-coupling factor 6, mitochondrial	ATP5J	4	4	4	42.6	42.6	42.6	12.587	11397000	30	19.9314	19.9043	19.9121	19.7553	19.9063	19.9074
	0.591996	-0.0210444	P55010	P55010	Eukaryotic translation initiation factor 5	EIF5	14	14	14	34.3	34.3	34.3	49.222	11363000	76	18.4119	18.4158	18.4276	18.4666	18.4116	18.4318
	0.346115	0.0150725	Q96EP5	Q96EP5	DAZ-associated protein 1	DAZAP1	9	9	9	26.5	26.5	26.5	43.383	11355000	43	19.3526	19.3679	19.3544	19.3154	19.3785	19.357
	0.0202023	0.000799815	P15170	P15170	Eukaryotic peptide chain release factor GTP-binding subunit ERF3A	GSPT1	11	11	11	35.7	35.7	35.7	55.755	11312000	60	18.9965	18.9973	19.0077	18.9744	18.9782	19.0083
	0.571447	0.0234687	Q12904	Q12904	Aminoacyl tRNA synthase complex-interacting multifunctional protein 1;Endothelial monocyte-activating polypeptide 2	AIMP1	12	12	12	59.9	59.9	59.9	34.352	11283000	72	18.7792	18.7737	18.8121	18.7384	18.7652	18.7741
	0.00140502	-6.16709e-05	Q9UBS4	Q9UBS4	DnaJ homolog subfamily B member 11	DNAJB11	8	8	8	30.7	30.7	30.7	40.513	11281000	58	19.2532	19.2382	19.2649	19.2763	19.2741	19.278
	0.357602	0.0130812	O95197	O95197	Reticulon-3	RTN3	3	3	3	5.6	5.6	5.6	112.61	11116000	25	19.9535	19.9375	19.9156	19.9025	19.9389	19.9287
	0.173001	0.00803121	Q9UKY7	Q9UKY7	Protein CDV3 homolog	CDV3	8	8	8	59.7	59.7	59.7	27.335	11067000	63	18.3335	18.2789	18.3138	18.3195	18.295	18.3199
	0.9564	-0.030503	Q8WWM7	Q8WWM7	Ataxin-2-like protein	ATXN2L	21	21	21	29.4	29.4	29.4	113.37	10942000	105	18.394	18.3982	18.385	18.4322	18.4045	18.4445
	0.436699	-0.0187709	Q9BYG3	Q9BYG3	MKI67 FHA domain-interacting nucleolar phosphoprotein	NIFK	12	12	12	52.6	52.6	52.6	34.222	10869000	71	19.0415	19.0436	19.0678	19.1005	19.0594	19.0809
	0.131132	-0.0073096	P54727	P54727	UV excision repair protein RAD23 homolog B	RAD23B	11	11	9	41.8	41.8	37.7	43.171	10841000	57	19.0009	19.0514	19.0312	19.0476	19.054	19.009
	0.168693	-0.00710678	Q9NR45	Q9NR45	Sialic acid synthase	NANS	11	11	11	37.3	37.3	37.3	40.307	10769000	63	19.1573	19.15	19.1623	19.1984	19.1821	19.1746
	0.00286693	0.000114441	P61586	P61586	Transforming protein RhoA	RHOA	6	6	3	45.6	45.6	23.8	21.768	10743000	37	19.3491	19.3208	19.3387	19.3492	19.315	19.3323
	1.4646	-0.0213369	P45973	P45973	Chromobox protein homolog 5	CBX5	8	8	8	50.3	50.3	50.3	22.225	10656000	57	18.9095	18.933	18.9104	18.9453	18.9248	18.9304
	0.0470267	0.00113106	Q14166	Q14166	Tubulin--tyrosine ligase-like protein 12	TTLL12	20	20	20	41.6	41.6	41.6	74.403	10652000	116	17.4986	17.4885	17.4954	17.5083	17.489	17.4827
	0.0819657	-0.00256475	O94905	O94905	Erlin-2	ERLIN2	13	13	13	49.3	49.3	49.3	37.839	10610000	69	18.3417	18.337	18.3635	18.35	18.3357	18.3616
	2.35838	-0.0235723	Q9UGP8	Q9UGP8	Translocation protein SEC63 homolog	SEC63	17	17	17	28.6	28.6	28.6	87.996	10595000	107	18.1955	18.2217	18.2027	18.2179	18.2004	18.2297
	0.0144673	0.000313441	P20073	P20073	Annexin A7	ANXA7	15	15	15	28.3	28.3	28.3	52.739	10575000	82	18.0285	18.039	18.0347	18.0166	18.0255	18.0321
	0.498136	-0.0147514	Q16543	Q16543	Hsp90 co-chaperone Cdc37;Hsp90 co-chaperone Cdc37, N-terminally processed	CDC37	6	6	6	21.4	21.4	21.4	44.468	10564000	36	19.1332	19.1464	19.1259	19.1629	19.1648	19.1587
	0.235917	0.0180594	Q92526	Q92526	T-complex protein 1 subunit zeta-2	CCT6B	4	4	4	8.1	8.1	8.1	57.821	10533000	25	20.0311	19.9366	19.9444	19.9756	19.984	19.993
	0.397571	-0.0071214	Q29RF7	Q29RF7	Sister chromatid cohesion protein PDS5 homolog A	PDS5A	26	26	24	26.8	26.8	25.1	150.83	10508000	151	17.7313	17.7279	17.7095	17.7276	17.7297	17.7364
	0.586288	-0.0444406	Q03252	Q03252	Lamin-B2	LMNB2	22	21	21	38.5	37.3	37.3	69.948	10460000	93	18.4636	18.442	18.4439	18.5462	18.4177	18.4703
	0.169922	0.00459417	Q8TEQ6	Q8TEQ6	Gem-associated protein 5	GEMIN5	29	29	29	26.7	26.7	26.7	168.59	10457000	181	17.8805	17.8871	17.9124	17.8876	17.8963	17.9006
	0.239735	0.00769297	P32320	P32320	Cytidine deaminase	CDA	7	7	7	63.7	63.7	63.7	16.185	10450000	45	19.5126	19.4816	19.5212	19.5161	19.5028	19.5159
	0.775585	-0.0147006	Q9Y6N5	Q9Y6N5	Sulfide:quinone oxidoreductase, mitochondrial	SQRDL	14	14	14	40.2	40.2	40.2	49.96	10445000	77	17.9911	18.0228	18.0059	18.0251	18.0142	18.0074
	1.06773	0.01478	Q9Y285	Q9Y285	Phenylalanine--tRNA ligase alpha subunit	FARSA	15	15	15	36.2	36.2	36.2	57.563	10444000	80	18.5943	18.5665	18.578	18.5756	18.5934	18.5792
	0.00187018	5.53131e-05	O75955	O75955	Flotillin-1	FLOT1	19	19	19	58.3	58.3	58.3	47.355	10418000	112	18.2298	18.2268	18.2036	18.222	18.2242	18.2086
	0.245423	0.00391833	Q7Z2W4	Q7Z2W4	Zinc finger CCCH-type antiviral protein 1	ZC3HAV1	26	26	26	41.7	41.7	41.7	101.43	10416000	138	17.962	17.964	17.9517	17.9467	17.9643	17.9555
	0.789247	0.0118809	P78406	P78406	mRNA export factor	RAE1	12	12	12	58.2	58.2	58.2	40.968	10406000	76	18.1257	18.1131	18.1182	18.1215	18.1256	18.0992
	0.403818	-0.0158087	P53992	P53992	Protein transport protein Sec24C	SEC24C	17	17	17	21.3	21.3	21.3	118.32	10391000	98	18.2461	18.2929	18.2487	18.2436	18.2713	18.277
	0.645615	-0.0361945	P83916	P83916	Chromobox protein homolog 1	CBX1	6	6	6	47	47	47	21.418	10387000	49	20.5017	20.5079	20.4613	20.5603	20.5315	20.5349
	0.0775608	0.00387255	P50213	P50213	Isocitrate dehydrogenase [NAD] subunit alpha, mitochondrial	IDH3A	8	8	8	26.2	26.2	26.2	39.591	10379000	51	18.6293	18.6717	18.6598	18.6482	18.6738	18.6314
	0.780816	-0.0344849	O60749	O60749	Sorting nexin-2	SNX2	16	16	14	38.3	38.3	34.3	58.47	10374000	99	17.8432	17.8507	17.8594	17.9074	17.8198	17.8677
	0.498392	-0.014424	Q99729	Q99729	Heterogeneous nuclear ribonucleoprotein A/B	HNRNPAB	4	3	3	16.3	13.3	13.3	36.224	10325000	18	19.6608	19.7067	19.68	19.6915	19.6977	19.6835
	0.338573	0.00694784	Q9UK76	Q9UK76	Hematological and neurological expressed 1 protein;Hematological and neurological expressed 1 protein, N-terminally processed	HN1	7	7	7	64.3	64.3	64.3	16.014	10318000	39	19.3858	19.3616	19.358	19.364	19.3642	19.3616
	0.05072	0.00168165	Q14690	Q14690	Protein RRP5 homolog	PDCD11	36	36	36	24.3	24.3	24.3	208.7	10288000	192	17.5646	17.5856	17.5967	17.565	17.5724	17.5781
	0.203873	0.00678126	Q9NSD9	Q9NSD9	Phenylalanine--tRNA ligase beta subunit	FARSB	19	19	19	36.7	36.7	36.7	66.115	10282000	95	17.9295	17.9303	17.9271	17.9021	17.9398	17.9436
	0.643477	-0.0395826	P19105;P24844	P19105;P24844	Myosin regulatory light chain 12A;Myosin regulatory light polypeptide 9	MYL12A;MYL9	7	7	7	47.4	47.4	47.4	19.794	10271000	44	18.5537	18.5652	18.5965	18.6116	18.5151	18.6074
	0.130676	0.0168317	P55735	P55735	Protein SEC13 homolog	SEC13	9	9	9	47.5	47.5	47.5	35.54	10241000	51	18.9797	18.8448	18.9359	18.9689	18.9376	18.9891
	0.782926	-0.0193227	Q9NY33	Q9NY33	Dipeptidyl peptidase 3	DPP3	14	14	14	29.6	29.6	29.6	82.588	10236000	73	18.982	19.0065	18.9826	19.0245	19.0084	19
	2.16748	-0.0425212	Q16698	Q16698	2,4-dienoyl-CoA reductase, mitochondrial	DECR1	11	11	11	37.6	37.6	37.6	36.067	10191000	78	18.5028	18.5349	18.4986	18.5524	18.4877	18.5293
	0.57995	0.0160828	Q12874	Q12874	Splicing factor 3A subunit 3	SF3A3	10	10	10	22.4	22.4	22.4	58.848	10130000	62	18.1515	18.1342	18.1776	18.1549	18.1433	18.1351
	0.0839141	0.00447273	Q96RP9	Q96RP9	Elongation factor G, mitochondrial	GFM1	17	17	17	30	30	30	83.471	10124000	84	18.367	18.4053	18.4195	18.3953	18.4257	18.3982
	0.247266	-0.0113258	O60869	O60869	Endothelial differentiation-related factor 1	EDF1	3	3	3	23.6	23.6	23.6	16.368	10092000	25	19.3591	19.3374	19.3476	19.3905	19.3714	19.3842
	0.274461	-0.00675074	Q14839	Q14839	Chromodomain-helicase-DNA-binding protein 4	CHD4	34	34	30	23.6	23.6	20.3	218	10090000	183	17.3259	17.3535	17.3345	17.3208	17.3337	17.34
	0.396039	0.0109056	O60488	O60488	Long-chain-fatty-acid--CoA ligase 4	ACSL4	21	18	18	36.8	32.8	32.8	79.187	10089000	119	17.8259	17.8023	17.7874	17.7963	17.809	17.7909
	0.753464	0.031695	Q3LXA3	Q3LXA3	Bifunctional ATP-dependent dihydroxyacetone kinase/FAD-AMP lyase (cyclizing);ATP-dependent dihydroxyacetone kinase;FAD-AMP lyase (cyclizing)	DAK	17	17	17	50.6	50.6	50.6	58.946	10072000	102	18.4545	18.4363	18.4867	18.413	18.4744	18.4712
	0.504507	-0.0603422	P20962	P20962	Parathymosin	PTMS	4	4	4	23.5	23.5	23.5	11.53	10062000	29	19.8799	19.9016	19.8474	20.0317	19.9659	19.9409
	0.163944	-0.00315539	O60763	O60763	General vesicular transport factor p115	USO1	26	26	26	41.2	41.2	41.2	107.89	10039000	135	17.569	17.5761	17.5555	17.5622	17.5758	17.5715
	0.0113446	-0.000419617	Q04446	Q04446	1,4-alpha-glucan-branching enzyme	GBE1	17	17	17	31.6	31.6	31.6	80.473	9990100	103	17.5098	17.5001	17.4954	17.5114	17.5297	17.5247
	0.0156672	0.00107447	Q9Y5M8	Q9Y5M8	Signal recognition particle receptor subunit beta	SRPRB	9	9	9	45	45	45	29.702	9988800	51	18.9004	18.8661	18.9155	18.9209	18.8612	18.8869
	0.988824	-0.0370369	O76094	O76094	Signal recognition particle subunit SRP72	SRP72	20	20	20	40.2	40.2	40.2	74.605	9978100	112	18.4229	18.4453	18.4037	18.4848	18.422	18.4296
	0.197865	0.0185229	Q9UKM9	Q9UKM9	RNA-binding protein Raly	RALY	9	9	9	33.7	33.7	33.7	32.463	9976300	48	19.0466	18.9334	18.992	19.0062	18.9491	18.9925
	0.27728	-0.0115108	P15374	P15374	Ubiquitin carboxyl-terminal hydrolase isozyme L3	UCHL3	8	8	8	48.7	48.7	48.7	26.182	9970800	54	18.5423	18.5472	18.5582	18.5328	18.5142	18.5692
	0.138838	-0.00554276	P25685	P25685	DnaJ homolog subfamily B member 1	DNAJB1	9	9	8	32.4	32.4	28.8	38.044	9959100	52	18.4929	18.4986	18.5203	18.5362	18.525	18.52
	1.41211	-0.0396334	P07686	P07686	Beta-hexosaminidase subunit beta;Beta-hexosaminidase subunit beta chain B;Beta-hexosaminidase subunit beta chain A	HEXB	12	12	12	27.5	27.5	27.5	63.111	9939200	68	18.3688	18.4092	18.3722	18.4377	18.3985	18.4115
	0.00273671	-0.000158946	Q96AC1	Q96AC1	Fermitin family homolog 2	FERMT2	20	20	19	40.1	40.1	38.7	77.86	9913600	124	17.4309	17.4543	17.4311	17.3935	17.4307	17.4454
	0.175704	0.00676982	Q8TCS8	Q8TCS8	Polyribonucleotide nucleotidyltransferase 1, mitochondrial	PNPT1	18	18	18	31.5	31.5	31.5	85.95	9893400	108	17.3874	17.4054	17.4042	17.3602	17.3873	17.393
	0.0541432	-0.00254949	P39656	P39656	Dolichyl-diphosphooligosaccharide--protein glycosyltransferase 48 kDa subunit	DDOST	10	10	10	24.1	24.1	24.1	50.8	9892700	59	18.8617	18.846	18.8557	18.8712	18.8851	18.8929
	0.195309	0.00778834	Q9BWF3	Q9BWF3	RNA-binding protein 4	RBM4	13	13	4	50.3	50.3	24.5	40.313	9773700	62	18.7123	18.6755	18.6606	18.6749	18.676	18.6751
	0.124556	0.0132504	P60468	P60468	Protein transport protein Sec61 subunit beta	SEC61B	3	3	3	37.5	37.5	37.5	9.9743	9759300	18	19.7046	19.7268	19.7018	19.6372	19.7517	19.7545
	2.6366	-0.059267	P62304	P62304	Small nuclear ribonucleoprotein E	SNRPE	2	2	2	25	25	25	10.803	9712300	16	20.3037	20.3592	20.2855	20.3648	20.3135	20.3565
	0.297898	0.0249189	P14678	P14678	Small nuclear ribonucleoprotein-associated proteins B and B	SNRPB	9	9	9	36.7	36.7	36.7	24.61	9705200	51	19.0259	19.0778	19.0831	18.9832	19.0804	19.0537
	1.47383	0.0494512	Q58FF6	Q58FF6	Putative heat shock protein HSP 90-beta 4	HSP90AB4P	7	2	2	12.9	6.1	6.1	58.264	9666200	24	19.9635	19.9213	19.9687	19.8923	19.928	19.8983
	0.249977	0.00851822	Q15942	Q15942	Zyxin	ZYX	15	15	15	46	46	46	61.277	9600400	77	17.8899	17.8734	17.8908	17.8674	17.8506	17.865
	0.523388	0.0244484	P22061	P22061	Protein-L-isoaspartate(D-aspartate) O-methyltransferase	PCMT1	9	9	9	54.2	54.2	54.2	24.636	9599500	53	19.538	19.5437	19.5671	19.4908	19.5525	19.5498
	0.727416	-0.0166613	Q12965	Q12965	Unconventional myosin-Ie	MYO1E	24	24	24	26.4	26.4	26.4	127.06	9598100	124	17.4095	17.4027	17.4051	17.4196	17.392	17.4342
	0.0540746	0.00632477	Q96L21	Q96L21	60S ribosomal protein L10-like	RPL10L	4	4	4	18.7	18.7	18.7	24.519	9597800	35	20.0832	20.0601	20.0061	19.9813	20.0637	20.0925
	1.70304	0.012675	Q9HB07	Q9HB07	UPF0160 protein MYG1, mitochondrial	C12orf10	10	10	10	35.6	35.6	35.6	42.449	9591900	56	18.2529	18.234	18.2431	18.2328	18.2476	18.2387
	1.3893	-0.0271778	Q8N1G4	Q8N1G4	Leucine-rich repeat-containing protein 47	LRRC47	18	18	18	36.5	36.5	36.5	63.472	9572500	95	18.4211	18.4539	18.4215	18.4375	18.4332	18.4659
	0.0362434	-0.00160344	Q13501	Q13501	Sequestosome-1	SQSTM1	11	11	11	41.8	41.8	41.8	47.687	9558100	69	18.8433	18.8263	18.8233	18.8354	18.8554	18.8651
	0.505205	-0.0119292	Q96KP4	Q96KP4	Cytosolic non-specific dipeptidase	CNDP2	18	18	18	52.8	52.8	52.8	52.878	9474300	93	18.0575	18.0611	18.0758	18.0886	18.0675	18.0868
	0.672944	-0.0456282	P09661	P09661	U2 small nuclear ribonucleoprotein A	SNRPA1	9	9	9	40.8	40.8	40.8	28.415	9391400	56	18.4655	18.4761	18.5056	18.5476	18.4865	18.5708
	0.00657325	0.000347137	Q9ULC4	Q9ULC4	Malignant T-cell-amplified sequence 1	MCTS1	5	5	5	37.6	37.6	37.6	20.555	9391200	48	19.7515	19.7847	19.7467	19.7287	19.7658	19.7494
	0.733255	-0.0161025	Q9UHG3	Q9UHG3	Prenylcysteine oxidase 1	PCYOX1	15	15	15	37.4	37.4	37.4	56.639	9390800	96	17.9983	18.0102	17.9838	17.9974	18.003	18.0259
	0.282868	0.0216484	A6NHQ2	A6NHQ2	rRNA/tRNA 2-O-methyltransferase fibrillarin-like protein 1	FBLL1	4	4	4	14.7	14.7	14.7	34.803	9379200	31	18.9433	18.9709	18.9252	18.8667	18.9431	18.9091
	0.0250535	0.00793521	Q969Q0	Q969Q0	60S ribosomal protein L36a-like	RPL36AL	3	3	3	17	17	17	12.469	9348400	19	20.0812	19.8199	19.9121	20.138	19.9403	19.9521
	0.244289	0.0110029	Q9NZL9	Q9NZL9	Methionine adenosyltransferase 2 subunit beta	MAT2B	12	12	12	46.1	46.1	46.1	37.551	9302400	76	17.9479	17.9754	17.9645	17.9234	17.9788	17.9595
	0.208226	0.00591087	O75131;Q96A23;Q9UBL6;O95741	O75131	Copine-3	CPNE3	12	12	11	27.2	27.2	25.5	60.13	9294800	53	18.8047	18.8112	18.8041	18.8163	18.8304	18.794
	0.903405	-0.0215085	P55809;Q9BYC2	P55809	Succinyl-CoA:3-ketoacid coenzyme A transferase 1, mitochondrial	OXCT1	12	12	12	34	34	34	56.157	9260600	67	18.3363	18.3408	18.3465	18.3656	18.3182	18.359
	0.152733	-0.00981585	P10606	P10606	Cytochrome c oxidase subunit 5B, mitochondrial	COX5B	3	3	3	33.3	33.3	33.3	13.696	9242600	17	19.7562	19.7205	19.7094	19.7364	19.7466	19.7847
	0.411308	-0.0292753	P82970	P82970	High mobility group nucleosome-binding domain-containing protein 5	HMGN5	10	10	10	43.6	43.6	43.6	31.524	9224500	68	18.5268	18.5601	18.5598	18.6352	18.5677	18.5468
	0.935634	4.08465	Q13882	Q13882	Protein-tyrosine kinase 6	PTK6	1	1	1	3.1	3.1	3.1	51.834	9206400	11	20.0026	13.979	20.0158	20.0061	20.0107	13.7902
	0.37661	0.0161597	Q12792	Q12792	Twinfilin-1	TWF1	12	12	12	45.4	45.4	45.4	40.282	9180400	68	18.1456	18.1596	18.1368	18.0989	18.1504	18.1257
	0.409296	0.0113729	Q10471	Q10471	Polypeptide N-acetylgalactosaminyltransferase 2;Polypeptide N-acetylgalactosaminyltransferase 2 soluble form	GALNT2	14	14	14	29.2	29.2	29.2	64.732	9143400	65	18.238	18.2123	18.2054	18.2072	18.2356	18.2253
	0.524075	-0.0768363	Q92901	Q92901	60S ribosomal protein L3-like	RPL3L	2	2	2	4.4	4.4	4.4	46.295	9140700	13	19.6616	19.58	19.5658	19.7721	19.5612	19.6671
	0.287074	-0.0153713	P60228	P60228	Eukaryotic translation initiation factor 3 subunit E	EIF3E	16	16	16	40.7	40.7	40.7	52.22	9117300	65	18.4157	18.3818	18.3535	18.4053	18.3563	18.3845
	0.312546	0.0171248	Q14432	Q14432	cGMP-inhibited 3,5-cyclic phosphodiesterase A	PDE3A	20	20	20	27.2	27.2	27.2	124.98	9087700	120	17.8687	17.8809	17.8389	17.8182	17.8819	17.839
	0.0212379	0.00123787	O00764	O00764	Pyridoxal kinase	PDXK	9	9	9	40.1	40.1	40.1	35.102	8993600	69	18.3408	18.3638	18.3258	18.2986	18.3366	18.3371
	0.225436	-0.0134354	Q9NYF8	Q9NYF8	Bcl-2-associated transcription factor 1	BCLAF1	14	14	14	23.2	23.2	23.2	106.12	8992800	73	18.3913	18.4105	18.3826	18.4141	18.4505	18.4402
	0.818069	0.041577	P52788	P52788	Spermine synthase	SMS	10	10	10	36.9	36.9	36.9	41.268	8956500	54	18.8051	18.7656	18.7554	18.7453	18.7776	18.7024
	0.364264	0.00873629	Q9C0C2	Q9C0C2	182 kDa tankyrase-1-binding protein	TNKS1BP1	38	38	38	36.1	36.1	36.1	181.79	8937600	182	16.8264	16.8216	16.838	16.8155	16.8432	16.8441
	0.97436	-0.0610326	Q8TCT9	Q8TCT9	Minor histocompatibility antigen H13	HM13	6	6	6	18.8	18.8	18.8	41.488	8927700	32	18.8993	18.9101	18.9182	19.0057	18.892	18.9767
	0.608637	0.0174452	Q9H4M9;Q9NZN3;Q9NZN4	Q9H4M9	EH domain-containing protein 1	EHD1	18	18	18	47.4	47.4	47.4	60.626	8904300	97	17.529	17.4962	17.5254	17.499	17.5289	17.5359
	1.3644	0.0404148	Q14257	Q14257	Reticulocalbin-2	RCN2	11	11	11	42	42	42	36.876	8900000	69	18.6438	18.5994	18.6752	18.6353	18.6554	18.6184
	0.327658	-0.00918261	P18583	P18583	Protein SON	SON	25	25	25	16.4	16.4	16.4	263.83	8889600	122	17.9399	17.9403	17.9541	17.9446	17.9168	17.9535
	0.440714	-2.31245	Q6NVV1	Q6NVV1	Putative 60S ribosomal protein L13a protein RPL13AP3	RPL13AP3	4	4	4	30.4	30.4	30.4	12.134	8807100	20	19.9862	20.2132	13.3632	20.1547	20.243	20.1618
	0.487705	-0.0188306	Q02978	Q02978	Mitochondrial 2-oxoglutarate/malate carrier protein	SLC25A11	9	9	9	36.6	36.6	36.6	34.061	8797100	58	19.2592	19.2885	19.2788	19.2636	19.2755	19.3179
	1.85381	-0.0235761	P28340	P28340	DNA polymerase delta catalytic subunit	POLD1	27	27	27	30.2	30.2	30.2	123.63	8766200	128	17.3226	17.3425	17.3121	17.3405	17.3282	17.3507
	0.443217	-0.0170072	Q15785	Q15785	Mitochondrial import receptor subunit TOM34	TOMM34	12	12	12	51.5	51.5	51.5	34.559	8757000	67	17.9906	17.9973	18.0076	18.0078	17.9531	17.9972
	0.573642	-0.0312494	Q08170	Q08170	Serine/arginine-rich splicing factor 4	SRSF4	9	9	8	19.6	19.6	17.8	56.678	8743800	42	18.9582	18.9631	18.9858	19.0424	18.9699	19.0021
	0.939987	-0.0217082	P50995	P50995	Annexin A11	ANXA11	15	15	15	31.9	31.9	31.9	54.389	8680900	90	18.285	18.3062	18.29	18.3323	18.3081	18.3096
	1.12082	-0.0412184	Q96DG6	Q96DG6	Carboxymethylenebutenolidase homolog	CMBL	9	9	9	31	31	31	28.048	8680200	45	19.8521	19.8681	19.8667	19.902	19.8191	19.8915
	0.25937	-0.0202179	Q93096	Q93096	Protein tyrosine phosphatase type IVA 1	PTP4A1	6	6	3	42.8	42.8	25.4	19.815	8600300	42	18.7441	18.8086	18.7444	18.7085	18.7578	18.7898
	0.437038	0.0140457	Q9NYL9	Q9NYL9	Tropomodulin-3	TMOD3	13	13	13	51.7	51.7	51.7	39.594	8569200	68	18.6753	18.6663	18.6613	18.6265	18.6498	18.6515
	0.320231	0.0162303	Q9UBQ7	Q9UBQ7	Glyoxylate reductase/hydroxypyruvate reductase	GRHPR	10	10	10	46.6	46.6	46.6	35.668	8492300	58	18.8281	18.8189	18.8272	18.7653	18.7934	18.8158
	0.688202	0.0235615	Q12907	Q12907	Vesicular integral-membrane protein VIP36	LMAN2	11	11	11	39	39	39	40.228	8491900	45	18.6005	18.5511	18.5592	18.575	18.6015	18.5644
	0.681057	0.0272299	Q9NX63	Q9NX63	MICOS complex subunit MIC19	CHCHD3	8	8	8	38.3	38.3	38.3	26.152	8487000	46	18.5868	18.5775	18.6065	18.5434	18.6101	18.6008
	0.90044	0.0195459	P42771;P42772	P42771	Cyclin-dependent kinase inhibitor 2A	CDKN2A	4	4	4	46.8	46.8	46.8	16.532	8458700	39	19.3085	19.2904	19.3055	19.2829	19.3266	19.3088
	0.00890396	-0.00062561	P62273	P62273	40S ribosomal protein S29	RPS29	2	2	2	32.1	32.1	32.1	6.6767	8438600	18	19.5153	19.4928	19.5121	19.5373	19.5555	19.5547
	0.0265107	0.00200335	Q9Y305	Q9Y305	Acyl-coenzyme A thioesterase 9, mitochondrial	ACOT9	11	11	11	30.1	30.1	30.1	49.901	8425600	65	18.2712	18.3078	18.2691	18.2221	18.2759	18.2803
	0.15787	0.0153904	P42126	P42126	Enoyl-CoA delta isomerase 1, mitochondrial	ECI1	6	6	6	21.2	21.2	21.2	32.816	8417300	40	18.8786	18.8119	18.8756	18.9045	18.8193	18.8109
	1.92174	0.0352039	Q14978	Q14978	Nucleolar and coiled-body phosphoprotein 1	NOLC1	10	10	10	17.2	17.2	17.2	73.602	8384800	51	18.8402	18.8026	18.8279	18.8118	18.8398	18.7879
	0.792453	0.050855	P25787	P25787	Proteasome subunit alpha type-2	PSMA2	8	8	8	59	59	59	25.898	8358700	69	18.5819	18.5699	18.5497	18.4856	18.6079	18.5314
	0.808713	0.0391712	P53597	P53597	Succinyl-CoA ligase [ADP/GDP-forming] subunit alpha, mitochondrial	SUCLG1	7	7	7	30.6	30.6	30.6	36.249	8325100	62	19.1324	19.1076	19.1036	19.0466	19.1387	19.1031
	0.440822	0.0209719	Q9BWM7	Q9BWM7	Sideroflexin-3	SFXN3	12	12	12	49.5	49.5	49.5	35.503	8271500	101	18.146	18.1287	18.1159	18.0705	18.1202	18.12
	0.464671	0.0220814	P30405	P30405	Peptidyl-prolyl cis-trans isomerase F, mitochondrial	PPIF	5	5	5	43.5	43.5	43.5	22.04	8264600	37	18.5811	18.5047	18.5223	18.5415	18.5429	18.5337
	1.71291	0.0277093	Q96CW1	Q96CW1	AP-2 complex subunit mu	AP2M1	15	15	15	40.9	40.9	40.9	49.654	8259900	79	19.1662	19.1218	19.1503	19.1236	19.1441	19.132
	0.324074	0.0211709	O95292	O95292	Vesicle-associated membrane protein-associated protein B/C	VAPB	8	7	7	44	44	44	27.228	8254300	42	18.6604	18.6949	18.6839	18.6222	18.7138	18.6775
	0.113852	0.00635592	P68400;Q8NEV1	P68400;Q8NEV1	Casein kinase II subunit alpha;Casein kinase II subunit alpha 3	CSNK2A1;CSNK2A3	11	11	11	36.6	36.6	36.6	45.143	8253200	72	18.2548	18.2317	18.2811	18.2388	18.2254	18.2718
	0.872314	-0.0568136	P23193;Q15560	P23193	Transcription elongation factor A protein 1	TCEA1	8	8	8	34.9	34.9	34.9	33.969	8201300	45	18.5286	18.5048	18.4796	18.5922	18.4901	18.5717
	0.208586	0.0271034	P14927	P14927	Cytochrome b-c1 complex subunit 7	UQCRB	5	5	5	39.6	39.6	39.6	13.53	8148700	28	19.6204	19.4558	19.4831	19.5432	19.5187	19.5419
	0.134771	-0.0173575	P61224;A6NIZ1	P61224;A6NIZ1	Ras-related protein Rap-1b;Ras-related protein Rap-1b-like protein	RAP1B	8	8	2	45.1	45.1	14.1	20.825	8145000	39	18.8827	18.8197	18.8812	18.9618	18.82	18.8545
	0.126423	-0.00768852	Q9P287	Q9P287	BRCA2 and CDKN1A-interacting protein	BCCIP	11	11	11	46.8	46.8	46.8	35.979	8129600	52	18.2184	18.24	18.2142	18.1747	18.1932	18.2341
	0.07234	0.00414149	Q86XP3	Q86XP3	ATP-dependent RNA helicase DDX42	DDX42	23	23	23	40.8	40.8	40.8	102.97	8126400	112	17.583	17.6081	17.569	17.5878	17.6225	17.5662
	0.934398	0.0390002	Q99471	Q99471	Prefoldin subunit 5	PFDN5	6	6	6	54.5	54.5	54.5	17.328	8115800	39	19.2175	19.188	19.1899	19.1298	19.1859	19.1585
	0.464247	0.0166664	P63167	P63167	Dynein light chain 1, cytoplasmic	DYNLL1	3	3	1	49.4	49.4	24.7	10.366	8069700	20	19.5764	19.5744	19.6191	19.5738	19.5703	19.5676
	0.13626	-0.00746409	Q14684	Q14684	Ribosomal RNA processing protein 1 homolog B	RRP1B	16	16	16	35.2	35.2	35.2	84.427	8026500	87	17.7891	17.8487	17.8136	17.7927	17.8302	17.8139
	0.085754	-0.0054067	O43865	O43865	Putative adenosylhomocysteinase 2	AHCYL1	12	12	12	27.9	27.9	27.9	58.951	7967800	77	18.5851	18.5655	18.6024	18.5866	18.5314	18.5831
	0.695182	0.0331599	O43432	O43432	Eukaryotic translation initiation factor 4 gamma 3	EIF4G3	8	8	8	6.6	6.6	6.6	176.65	7952600	47	18.5332	18.5426	18.5458	18.4941	18.5868	18.5296
	0.0699894	-0.00288836	Q9UBE0	Q9UBE0	SUMO-activating enzyme subunit 1;SUMO-activating enzyme subunit 1, N-terminally processed	SAE1	12	12	12	49.4	49.4	49.4	38.449	7951200	56	18.0382	18.0765	18.0546	18.0525	18.0793	18.0518
	0.00538338	-0.000570297	O95816	O95816	BAG family molecular chaperone regulator 2	BAG2	11	11	11	55	55	55	23.772	7933000	50	18.3316	18.2742	18.3494	18.3473	18.3302	18.3914
	0.084315	0.0046374	Q9BT78	Q9BT78	COP9 signalosome complex subunit 4	COPS4	16	16	16	56.7	56.7	56.7	46.268	7929300	90	18.0676	18.0914	18.0701	18.0264	18.0532	18.0593
	0.000246949	-2.73387e-05	Q01081	Q01081	Splicing factor U2AF 35 kDa subunit	U2AF1	7	7	7	39.2	39.2	39.2	27.872	7913700	46	18.9845	19.0853	19.062	19.0026	19.0627	19.0214
	0.884668	0.0286636	Q01780	Q01780	Exosome component 10	EXOSC10	20	20	20	30.3	30.3	30.3	100.83	7910700	112	17.2962	17.3063	17.3122	17.262	17.3124	17.2665
	0.868346	-0.0362167	P78330	P78330	Phosphoserine phosphatase	PSPH	7	7	7	34.2	34.2	34.2	25.007	7902800	45	18.324	18.3317	18.3066	18.3829	18.301	18.3258
	0.940119	3.80857	Q8NFP9	Q8NFP9	Neurobeachin	NBEA	3	3	3	1.3	1.3	1.3	327.82	7871500	16	20.0074	14.5609	19.93	13.988	19.9737	19.9365
	0.543729	0.0327695	O14773	O14773	Tripeptidyl-peptidase 1	TPP1	6	6	6	15.6	15.6	15.6	61.247	7851500	45	18.331	18.3186	18.3654	18.2717	18.3494	18.3572
	0.725041	0.0254599	Q7Z2Z2	Q7Z2Z2	Elongation factor Tu GTP-binding domain-containing protein 1	EFTUD1	28	28	28	35.5	35.5	35.5	125.43	7831800	139	17.3303	17.319	17.3354	17.2893	17.3563	17.3373
	0.987597	0.036417	P53985	P53985	Monocarboxylate transporter 1	SLC16A1	3	3	3	6.4	6.4	6.4	53.944	7831700	30	19.0418	19.0197	19.041	19.0149	19.0914	19.0304
	0.211318	0.0105152	O14579	O14579	Coatomer subunit epsilon	COPE	9	9	9	36.7	36.7	36.7	34.482	7801100	54	18.5961	18.634	18.6216	18.5979	18.6509	18.6051
	0.282376	0.0118643	O15143	O15143	Actin-related protein 2/3 complex subunit 1B	ARPC1B	9	9	9	31.2	31.2	31.2	40.949	7751500	72	18.4827	18.4897	18.4814	18.4414	18.4943	18.4916
	0.524576	0.108229	P62081	P62081	40S ribosomal protein S7	RPS7	7	7	7	44.8	44.8	44.8	22.127	7710800	36	18.9277	19.0491	19.0376	18.7725	19.0085	18.8275
	0.624179	-0.0277131	P55327	P55327	Tumor protein D52	TPD52	5	5	5	42.4	42.4	42.4	24.327	7696200	36	19.0451	19.0658	19.0906	19.1009	19.0347	19.0868
	0.3305	0.0192649	O43681	O43681	ATPase ASNA1	ASNA1	9	9	9	39.4	39.4	39.4	38.792	7672500	62	18.4493	18.4869	18.4902	18.4215	18.4572	18.4305
	0.107464	-0.00646273	Q14008	Q14008	Cytoskeleton-associated protein 5	CKAP5	39	39	39	25.5	25.5	25.5	225.49	7668100	169	16.7798	16.7996	16.8031	16.7532	16.7672	16.8168
	0.138225	0.00732104	O95202	O95202	LETM1 and EF-hand domain-containing protein 1, mitochondrial	LETM1	17	17	17	29.1	29.1	29.1	83.353	7662900	87	18.1422	18.1595	18.1697	18.1388	18.1925	18.1841
	1.38814	0.0182133	Q12805	Q12805	EGF-containing fibulin-like extracellular matrix protein 1	EFEMP1	13	13	13	36.1	36.1	36.1	54.64	7624800	76	17.7347	17.7251	17.7299	17.7191	17.7451	17.7108
	0.317738	0.00369962	Q9P2E9;Q8N4C6	Q9P2E9	Ribosome-binding protein 1	RRBP1	28	28	28	28.3	28.3	28.3	152.45	7620600	152	17.2448	17.2428	17.2447	17.2438	17.2576	17.2494
	0.577231	-0.0165189	P55263	P55263	Adenosine kinase	ADK	13	13	13	47.5	47.5	47.5	40.545	7595500	69	17.683	17.6958	17.6564	17.6641	17.662	17.691
	0.205218	0.00746028	Q9BXS5;Q9Y6Q5	Q9BXS5	AP-1 complex subunit mu-1	AP1M1	16	16	16	50.4	50.4	50.4	48.586	7588300	91	17.5456	17.5327	17.5391	17.5557	17.5344	17.5084
	0.329128	0.0181363	Q9NVP1	Q9NVP1	ATP-dependent RNA helicase DDX18	DDX18	15	15	15	30.4	30.4	30.4	75.406	7582500	83	17.7524	17.7004	17.7762	17.7703	17.7466	17.7502
	0.175925	0.0053393	Q8WVM8	Q8WVM8	Sec1 family domain-containing protein 1	SCFD1	14	14	14	30.5	30.5	30.5	72.379	7560800	90	17.5056	17.4906	17.5063	17.5231	17.5259	17.508
	0.252277	0.0112057	Q9UIA9	Q9UIA9	Exportin-7	XPO7	22	22	22	26.6	26.6	26.6	123.91	7559300	97	17.8395	17.8556	17.8379	17.7965	17.8457	17.8374
	0.103284	-0.00589816	P27105	P27105	Erythrocyte band 7 integral membrane protein	STOM	9	9	9	47.9	47.9	47.9	31.73	7528500	45	18.7216	18.7641	18.7403	18.6972	18.7212	18.7395
	0.637965	0.0383199	Q6YN16	Q6YN16	Hydroxysteroid dehydrogenase-like protein 2	HSDL2	12	12	12	40.4	40.4	40.4	45.394	7505300	65	18.1153	18.0839	18.1158	18.0216	18.0565	18.0672
	0.270633	-0.0214863	Q96K17	Q96K17	Transcription factor BTF3 homolog 4	BTF3L4	5	5	5	50.6	50.6	50.6	17.27	7503000	39	18.9834	18.9412	18.9087	18.9995	18.9844	19.0002
	1.23132	0.0455132	O14828	O14828	Secretory carrier-associated membrane protein 3	SCAMP3	7	7	7	38.3	38.3	38.3	38.287	7502300	44	18.6675	18.6163	18.6654	18.6144	18.6223	18.5879
	0.128667	-0.00373777	Q9H2G2	Q9H2G2	STE20-like serine/threonine-protein kinase	SLK	23	23	23	25.9	25.9	25.9	142.69	7415700	125	17.4333	17.4619	17.4596	17.4372	17.4504	17.4554
	1.1399	-0.0151196	P43897	P43897	Elongation factor Ts, mitochondrial	TSFM	6	6	6	29.2	29.2	29.2	35.39	7409100	37	18.6239	18.6369	18.6298	18.6508	18.6207	18.632
	1.12798	0.0386295	P43307	P43307	Translocon-associated protein subunit alpha	SSR1	6	6	6	35	35	35	32.235	7390200	41	18.6782	18.6324	18.6572	18.6174	18.6911	18.6608
	1.01667	-0.0324326	Q6P587	Q6P587	Acylpyruvase FAHD1, mitochondrial	FAHD1	3	3	3	21	21	21	24.843	7342000	18	18.9574	19.0128	18.9534	18.974	18.9445	18.9658
	1.04858	-0.0277335	Q9Y295	Q9Y295	Developmentally-regulated GTP-binding protein 1	DRG1	14	14	14	48	48	48	40.542	7318200	72	18.5571	18.5941	18.582	18.5765	18.5469	18.5986
	0.00225129	-0.00014178	Q9NY12	Q9NY12	H/ACA ribonucleoprotein complex subunit 1	GAR1	4	4	4	22.6	22.6	22.6	22.348	7306800	32	19.2075	19.1659	19.1467	19.1599	19.1624	19.1912
	0.0837116	0.00982157	Q9GZT3	Q9GZT3	SRA stem-loop-interacting RNA-binding protein, mitochondrial	SLIRP	5	5	5	47.7	47.7	47.7	12.349	7301500	38	18.6886	18.7229	18.7025	18.6153	18.7228	18.7462
	0.0218311	0.00473658	Q16629	Q16629	Serine/arginine-rich splicing factor 7	SRSF7	6	5	5	24.8	24.8	24.8	27.366	7297500	26	19.1845	19.0097	19.1522	19.2292	19.1294	19.213
	0.982146	-0.0331192	Q9Y2Z0	Q9Y2Z0	Suppressor of G2 allele of SKP1 homolog	SUGT1	12	12	12	45.8	45.8	45.8	41.024	7283100	73	17.8616	17.9321	17.8856	17.8853	17.8677	17.8969
	0.0531073	0.00750415	Q7L1Q6	Q7L1Q6	Basic leucine zipper and W2 domain-containing protein 1	BZW1	7	7	7	19.8	19.8	19.8	48.043	7266600	40	18.3228	18.1892	18.241	18.2681	18.1802	18.2643
	0.884493	-0.0269464	P06493;O94921	P06493	Cyclin-dependent kinase 1	CDK1	11	9	9	45.8	39.4	39.4	34.095	7265200	51	17.849	17.8788	17.8839	17.8798	17.8444	17.8996
	0.540672	0.0197303	P53701	P53701	Cytochrome c-type heme lyase	HCCS	12	12	12	57.1	57.1	57.1	30.601	7248700	65	17.8164	17.8011	17.8048	17.7663	17.8233	17.8178
	0.517733	0.017903	P08133	P08133	Annexin A6	ANXA6	16	16	16	29.7	29.7	29.7	75.872	7226200	100	17.6806	17.698	17.7105	17.6729	17.6891	17.6556
	0.0376388	0.0031058	Q15021	Q15021	Condensin complex subunit 1	NCAPD2	27	27	27	28.6	28.6	28.6	157.18	7209600	146	17.5496	17.6038	17.5805	17.5476	17.6251	17.5946
	0.643587	0.0350151	P50579	P50579	Methionine aminopeptidase 2	METAP2	14	14	14	45.4	45.4	45.4	52.891	7206400	82	17.5422	17.5589	17.5627	17.5088	17.6088	17.5409
	0.324049	0.0130278	P06865	P06865	Beta-hexosaminidase subunit alpha	HEXA	10	10	10	20.2	20.2	20.2	60.702	7193500	62	17.778	17.7241	17.7298	17.7467	17.7555	17.7534
	1.10908	0.0141347	P33240	P33240	Cleavage stimulation factor subunit 2	CSTF2	9	9	5	28.6	28.6	17.5	60.959	7183200	49	19.0068	18.9915	19.0154	19.0074	19.0199	19.0009
	0.635262	0.0244897	Q12888	Q12888	Tumor suppressor p53-binding protein 1	TP53BP1	34	34	34	27.5	27.5	27.5	213.57	7173800	137	17.417	17.359	17.422	17.4153	17.4034	17.3946
	1.10936	-0.0298525	P43034	P43034	Platelet-activating factor acetylhydrolase IB subunit alpha	PAFAH1B1	12	12	12	36.3	36.3	36.3	46.637	7122600	69	18.1296	18.1466	18.128	18.1835	18.1276	18.1446
	0.714514	-0.0388947	Q15287	Q15287	RNA-binding protein with serine-rich domain 1	RNPS1	4	4	4	14.4	14.4	14.4	34.208	7099800	27	19.1257	19.1233	19.1208	19.1486	19.1156	19.2068
	0.0502902	-0.00356865	Q9BWJ5	Q9BWJ5	Splicing factor 3B subunit 5	SF3B5	4	4	4	55.8	55.8	55.8	10.135	7071500	35	19.2853	19.2952	19.2581	19.2449	19.3011	19.3151
	0.927224	0.035059	O00592	O00592	Podocalyxin	PODXL	8	8	8	23.1	23.1	23.1	58.635	7055800	42	18.9049	18.8907	18.8997	18.8323	18.8874	18.8637
	0.179721	0.0178598	P61026	P61026	Ras-related protein Rab-10	RAB10	6	5	5	35	29.5	29.5	22.541	7052500	31	19.3852	19.415	19.392	19.2916	19.366	19.3831
	0.258499	0.0165806	Q14165	Q14165	Malectin	MLEC	10	10	10	40.4	40.4	40.4	32.233	6945000	48	18.7643	18.7531	18.7428	18.7376	18.716	18.6827
	1.11564	0.0435219	Q16186	Q16186	Proteasomal ubiquitin receptor ADRM1	ADRM1	4	4	4	14.5	14.5	14.5	42.153	6944400	24	18.7557	18.7512	18.7933	18.7323	18.7665	18.7013
	0.815407	-0.0213165	P00568	P00568	Adenylate kinase isoenzyme 1	AK1	7	7	7	52.1	52.1	52.1	21.635	6920500	54	18.0476	18.0778	18.0379	18.083	18.0637	18.0523
	1.13277	-0.0292282	P47712	P47712	Cytosolic phospholipase A2;Phospholipase A2;Lysophospholipase	PLA2G4A	15	15	15	25.6	25.6	25.6	85.238	6856900	74	17.1073	17.1099	17.1021	17.149	17.092	17.1301
	0.288746	-0.00887934	Q14692	Q14692	Ribosome biogenesis protein BMS1 homolog	BMS1	19	19	19	20.5	20.5	20.5	145.81	6744600	107	17.1747	17.1898	17.1996	17.2001	17.206	17.2171
	0.245194	0.00864728	P12109	P12109	Collagen alpha-1(VI) chain	COL6A1	5	5	5	6.5	6.5	6.5	108.53	6742600	33	19.0513	19.0731	19.0809	19.0378	19.0714	19.0667
	0.499523	-0.022192	Q5T9A4	Q5T9A4	ATPase family AAA domain-containing protein 3B	ATAD3B	13	13	9	27.2	27.2	18.7	72.572	6733900	60	18.4119	18.4584	18.4071	18.4001	18.3858	18.413
	0.00369001	0.000115712	Q9UBI6	Q9UBI6	Guanine nucleotide-binding protein G(I)/G(S)/G(O) subunit gamma-12	GNG12	3	3	3	56.9	56.9	56.9	8.0061	6723500	24	18.9503	18.9579	18.9678	18.9406	18.9385	18.9577
	0.0664973	0.00355339	Q16795	Q16795	NADH dehydrogenase [ubiquinone] 1 alpha subcomplex subunit 9, mitochondrial	NDUFA9	14	14	14	40.3	40.3	40.3	42.509	6715100	78	18.0123	18.0296	17.989	18.0043	18.0457	18.0026
	0.440177	1.97636	Q96IX5	Q96IX5	Up-regulated during skeletal muscle growth protein 5	USMG5	2	2	2	27.6	27.6	27.6	6.4575	6713300	11	19.9931	20.0228	20.0767	19.9778	20.0816	14.2216
	0.242193	0.00829315	Q9Y520	Q9Y520	Protein PRRC2C	PRRC2C	31	31	31	16	16	16	316.91	6710700	125	17.8308	17.7881	17.7911	17.8091	17.7994	17.7992
	0.131475	-0.031203	P05114	P05114	Non-histone chromosomal protein HMG-14	HMGN1	3	3	3	34	34	34	10.659	6710200	18	18.835	18.6629	18.762	18.932	18.8031	18.8987
	1.47114	-0.0227509	O43719	O43719	HIV Tat-specific factor 1	HTATSF1	14	14	14	24	24	24	85.852	6695700	66	17.8517	17.882	17.8647	17.8809	17.8718	17.8937
	0.152727	0.00768153	Q9Y4W2	Q9Y4W2	Ribosomal biogenesis protein LAS1L	LAS1L	17	17	17	30.9	30.9	30.9	83.064	6688600	97	17.433	17.4301	17.4041	17.3921	17.3919	17.3836
	0.900585	-0.0279992	P43304	P43304	Glycerol-3-phosphate dehydrogenase, mitochondrial	GPD2	19	19	19	36.3	36.3	36.3	80.852	6686300	97	17.4011	17.4242	17.3679	17.431	17.4095	17.4073
	0.290238	-0.0119769	P49790	P49790	Nuclear pore complex protein Nup153	NUP153	21	21	21	24.7	24.7	24.7	153.94	6685600	113	17.1354	17.1145	17.1182	17.168	17.1379	17.1449
	0.294329	-0.0115217	O75400	O75400	Pre-mRNA-processing factor 40 homolog A	PRPF40A	15	15	15	20.7	20.7	20.7	108.8	6681300	82	17.5959	17.6364	17.5967	17.5816	17.5973	17.6065
	0.350368	-0.0205046	P46459	P46459	Vesicle-fusing ATPase	NSF	22	22	22	35.2	35.2	35.2	82.593	6668200	113	17.2071	17.2927	17.2769	17.2527	17.258	17.2583
	0.218678	-0.0161959	Q12788	Q12788	Transducin beta-like protein 3	TBL3	18	18	18	35.3	35.3	35.3	89.034	6660700	102	17.3226	17.3332	17.3548	17.3764	17.39	17.4065
	0.220377	0.00956027	O15027	O15027	Protein transport protein Sec16A	SEC16A	27	27	27	16.6	16.6	16.6	251.89	6658200	125	17.4189	17.4084	17.386	17.3662	17.4059	17.4076
	0.135142	-0.00753657	O00170	O00170	AH receptor-interacting protein	AIP	12	12	12	47.9	47.9	47.9	37.636	6635900	66	18.1403	18.1508	18.1151	18.1127	18.1556	18.1701
	0.0212489	0.0012207	P59998	P59998	Actin-related protein 2/3 complex subunit 4	ARPC4	4	4	4	25	25	25	19.667	6629100	24	18.6534	18.6394	18.6423	18.6074	18.6153	18.6605
	0.097647	-0.00473722	P53582	P53582	Methionine aminopeptidase 1	METAP1	11	11	11	39.1	39.1	39.1	43.215	6606200	68	17.613	17.643	17.6403	17.5981	17.618	17.6444
	0.773969	-0.0268065	O75347	O75347	Tubulin-specific chaperone A	TBCA	7	7	7	38.9	38.9	38.9	12.855	6604600	39	18.7486	18.7543	18.757	18.8065	18.7441	18.7693
	0.145209	0.00673739	Q9BS26	Q9BS26	Endoplasmic reticulum resident protein 44	ERP44	11	11	11	31.3	31.3	31.3	46.971	6587900	78	17.8055	17.8295	17.8639	17.822	17.8365	17.8342
	1.10077	0.0315005	Q6UVK1	Q6UVK1	Chondroitin sulfate proteoglycan 4	CSPG4	34	34	34	21.5	21.5	21.5	250.53	6577600	147	16.7375	16.7287	16.7375	16.6858	16.7283	16.6944
	1.06045	0.0576572	Q6PIU2	Q6PIU2	Neutral cholesterol ester hydrolase 1	NCEH1	12	12	12	35.3	35.3	35.3	45.807	6536700	82	17.5097	17.4718	17.508	17.4032	17.5158	17.4855
	0.523445	-0.0884164	P0C7P4	P0C7P4	Putative cytochrome b-c1 complex subunit Rieske-like protein 1	UQCRFS1P1	6	6	6	30	30	30	30.815	6519900	35	18.2221	18.436	18.3515	18.385	18.4612	18.4792
	0.121525	-0.0108655	P51648;P30838	P51648	Fatty aldehyde dehydrogenase	ALDH3A2	11	11	10	26.4	26.4	23.9	54.847	6489200	70	17.9749	18.06	17.9874	17.9537	18.004	17.9851
	0.442013	-0.0153287	Q8NI36	Q8NI36	WD repeat-containing protein 36	WDR36	22	22	22	33.4	33.4	33.4	105.32	6447500	101	16.7678	16.8225	16.8064	16.8052	16.8101	16.8026
	0.0386555	0.00221634	Q6PI48	Q6PI48	Aspartate--tRNA ligase, mitochondrial	DARS2	16	16	16	33.2	33.2	33.2	73.562	6423300	85	17.6891	17.6603	17.6976	17.6676	17.6521	17.7041
	0.454719	0.0228901	Q13630	Q13630	GDP-L-fucose synthase	TSTA3	10	10	10	43	43	43	35.892	6420000	56	18.3074	18.2361	18.2687	18.2868	18.2588	18.2432
	0.975023	0.0417519	P28482;P31152	P28482	Mitogen-activated protein kinase 1	MAPK1	13	13	13	43.9	43.9	43.9	41.389	6390900	87	18.0429	18.0482	18.0561	18.0147	18.0773	17.9882
	0.227671	0.0166785	Q9GZL7	Q9GZL7	Ribosome biogenesis protein WDR12	WDR12	10	10	10	38.3	38.3	38.3	47.707	6379900	62	17.7899	17.8028	17.813	17.7227	17.7653	17.7925
	0.432155	0.0185693	O95478	O95478	Ribosome biogenesis protein NSA2 homolog	NSA2	7	7	7	33.8	33.8	33.8	30.065	6361200	36	18.8332	18.7897	18.7918	18.7673	18.7768	18.7891
	0.969054	-0.0311368	Q9NSE4	Q9NSE4	Isoleucine--tRNA ligase, mitochondrial	IARS2	22	22	22	25.6	25.6	25.6	113.79	6355200	106	16.8988	16.9323	16.916	16.9104	16.8736	16.9392
	0.766966	0.0288811	O75475	O75475	PC4 and SFRS1-interacting protein	PSIP1	10	10	10	21.7	21.7	21.7	60.103	6351600	50	18.2534	18.2507	18.2381	18.221	18.2852	18.2183
	0.109381	-0.00789197	O43488;Q8NHP1	O43488	Aflatoxin B1 aldehyde reductase member 2	AKR7A2	7	7	7	27.3	27.3	27.3	39.589	6333200	37	19.1114	19.0743	19.1327	19.1478	19.0853	19.131
	0.869997	-0.03965	Q7Z2K6	Q7Z2K6	Endoplasmic reticulum metallopeptidase 1	ERMP1	16	16	16	19.5	19.5	19.5	100.23	6313800	80	17.0265	17.0204	16.9972	17.0741	16.9814	17.0295
	1.10182	-0.0343157	O75223	O75223	Gamma-glutamylcyclotransferase	GGCT	6	6	6	37.2	37.2	37.2	21.007	6299800	23	18.8433	18.8418	18.8037	18.8679	18.8293	18.8694
	0.253966	0.0171413	O95881	O95881	Thioredoxin domain-containing protein 12	TXNDC12	5	5	5	36	36	36	19.206	6296700	46	17.8931	17.9193	17.8937	17.8369	17.9222	17.9014
	0.386875	-0.055713	Q93045	Q93045	Stathmin-2	STMN2	2	2	2	10.6	10.6	10.6	20.828	6281000	12	19.1509	19.1237	19.1468	19.3055	19.1013	19.1368
	1.4646	0.0444902	Q9Y570	Q9Y570	Protein phosphatase methylesterase 1	PPME1	11	11	11	38.6	38.6	38.6	42.315	6275500	60	17.4928	17.4612	17.5002	17.4214	17.4848	17.4618
	0.0167049	-0.00110626	Q96EN8	Q96EN8	Molybdenum cofactor sulfurase	MOCOS	16	16	16	25	25	25	98.119	6248300	99	17.9379	17.9933	17.9854	17.9456	17.991	17.9787
	0.325015	-0.0273813	P43121	P43121	Cell surface glycoprotein MUC18	MCAM	13	13	13	28.6	28.6	28.6	71.607	6211700	72	17.6007	17.5994	17.6253	17.7029	17.5994	17.6052
	0.389847	0.0169392	Q9UGI8	Q9UGI8	Testin	TES	12	12	12	41.1	41.1	41.1	47.996	6200000	64	18.3223	18.3184	18.3141	18.2642	18.2907	18.2936
	0.861087	0.0295417	P56182	P56182	Ribosomal RNA processing protein 1 homolog A	RRP1	9	9	9	21.5	21.5	21.5	52.839	6194700	43	18.5581	18.535	18.5305	18.4984	18.566	18.5326
	0.56066	0.0301965	P62820	P62820	Ras-related protein Rab-1A	RAB1A	9	3	3	54.1	20	20	22.677	6133800	26	18.7878	18.7445	18.8235	18.7885	18.7577	18.7455
	1.20041	-0.0214214	Q15075	Q15075	Early endosome antigen 1	EEA1	29	29	29	27.3	27.3	27.3	162.46	6128700	151	16.9725	16.987	16.9739	16.9828	16.9488	16.9896
	0.484287	-0.0218487	Q2TAY7	Q2TAY7	WD40 repeat-containing protein SMU1;WD40 repeat-containing protein SMU1, N-terminally processed	SMU1	12	12	12	29.4	29.4	29.4	57.543	6125800	73	17.2658	17.2891	17.2864	17.3398	17.3007	17.2897
	0.0842649	-0.00676219	Q14244	Q14244	Ensconsin	MAP7	12	12	12	22.7	22.7	22.7	84.051	6109800	69	17.5097	17.504	17.5696	17.5401	17.5247	17.5801
	0.643008	-0.0262324	Q92974	Q92974	Rho guanine nucleotide exchange factor 2	ARHGEF2	20	20	20	26.6	26.6	26.6	111.54	6104100	106	17.0289	17.0334	17.049	17.0528	17.0176	17.0879
	0.127215	-0.00764147	P31350;Q7LG56	P31350	Ribonucleoside-diphosphate reductase subunit M2	RRM2	11	11	11	37.5	37.5	37.5	44.877	6092300	59	18.133	18.1806	18.1223	18.1145	18.1332	18.1163
	0.537214	0.0495408	P04632;Q96L46	P04632	Calpain small subunit 1	CAPNS1	7	7	7	36.2	36.2	36.2	28.315	6069000	45	18.4424	18.4428	18.4585	18.3158	18.4023	18.3961
	0.392159	0.0238819	P61923	P61923	Coatomer subunit zeta-1	COPZ1	6	6	6	41.8	41.8	41.8	20.198	6058700	26	19.0541	19.0564	19.0244	19.0383	19.0727	18.9848
	0.0568426	0.00369199	Q9NWH9	Q9NWH9	SAFB-like transcription modulator	SLTM	18	18	18	22.9	22.9	22.9	117.15	6052500	101	18.664	18.7082	18.6791	18.6458	18.7084	18.6864
	0.398776	0.0305036	Q15418;Q6P0Q8;O60307;Q96GX5	Q15418	Ribosomal protein S6 kinase alpha-1	RPS6KA1	23	23	19	43	43	36.6	82.722	6050700	105	17.4156	17.443	17.4393	17.3373	17.4318	17.4149
	0.480296	-0.033488	P55854;Q6EEV6	P55854;Q6EEV6	Small ubiquitin-related modifier 3;Small ubiquitin-related modifier 4	SUMO3;SUMO4	2	2	2	20.4	20.4	20.4	11.637	6032200	13	19.7573	19.7856	19.8042	19.8675	19.7781	19.7869
	0.980006	-0.0191256	O60232	O60232	Sjoegren syndrome/scleroderma autoantigen 1	SSSCA1	7	7	7	59.3	59.3	59.3	21.474	6028100	42	18.2117	18.243	18.2355	18.2529	18.2395	18.2481
	0.0547365	0.00299517	P0DMN0;P50225;P50226	P0DMN0	Sulfotransferase 1A4	SULT1A4	7	7	7	40	40	40	34.196	6023400	43	18.4177	18.439	18.479	18.4345	18.4315	18.4456
	0.987589	-0.0406742	P54920	P54920	Alpha-soluble NSF attachment protein	NAPA	14	14	14	59.7	59.7	59.7	33.232	6023000	87	17.7422	17.7484	17.712	17.7927	17.7071	17.7422
	0.560842	0.0121053	Q3ZCQ8	Q3ZCQ8	Mitochondrial import inner membrane translocase subunit TIM50	TIMM50	8	8	8	29.2	29.2	29.2	39.646	6014000	56	18.2687	18.2542	18.2847	18.2591	18.2776	18.2814
	0.102391	-0.00613658	P80303	P80303	Nucleobindin-2;Nesfatin-1	NUCB2	11	11	11	34	34	34	50.222	6008900	72	17.2396	17.2631	17.2582	17.2232	17.2633	17.2933
	0.950723	-0.058567	Q9BR76	Q9BR76	Coronin-1B	CORO1B	8	8	8	20	20	20	54.234	6004600	44	18.4414	18.4933	18.4719	18.5634	18.5105	18.5428
	0.610199	0.017271	Q8TED0	Q8TED0	U3 small nucleolar RNA-associated protein 15 homolog	UTP15	15	15	15	34.7	34.7	34.7	58.414	6002600	75	17.6854	17.6936	17.7275	17.6874	17.702	17.682
	0.54689	-0.0196705	Q9NX14	Q9NX14	NADH dehydrogenase [ubiquinone] 1 beta subcomplex subunit 11, mitochondrial	NDUFB11	3	3	3	32.7	32.7	32.7	17.316	6000600	18	18.9062	18.918	18.9051	18.947	18.943	18.9483
	0.310976	-0.0247275	Q9Y5L4	Q9Y5L4	Mitochondrial import inner membrane translocase subunit Tim13	TIMM13	7	7	7	77.9	77.9	77.9	10.5	5993700	29	18.9566	18.9354	18.9579	19.008	18.8916	18.9368
	1.16554	-0.0618019	P61619;Q9H9S3	P61619	Protein transport protein Sec61 subunit alpha isoform 1	SEC61A1	7	7	7	16.2	16.2	16.2	52.264	5988400	35	18.5525	18.5752	18.4775	18.5545	18.4829	18.5686
	0.257325	-0.0118097	P0DPI2	P0DPI2			7	7	7	38.8	38.8	38.8	28.17	5952900	32	18.1834	18.2206	18.2177	18.1788	18.1879	18.2251
	1.64336	0.0301876	Q14696	Q14696	LDLR chaperone MESD	MESDC2	9	9	9	46.6	46.6	46.6	26.076	5926000	38	18.5683	18.529	18.5411	18.5193	18.5528	18.5233
	0.423258	-0.00809288	P13861;P31323	P13861	cAMP-dependent protein kinase type II-alpha regulatory subunit	PRKAR2A	16	16	16	55.2	55.2	55.2	45.518	5880900	69	17.1779	17.1966	17.1993	17.185	17.1798	17.1996
	0.704838	-0.0228049	Q00765	Q00765	Receptor expression-enhancing protein 5	REEP5	3	3	3	15.3	15.3	15.3	21.493	5879600	15	18.6595	18.6935	18.6974	18.7229	18.6921	18.701
	0.314781	-0.0139491	P54709	P54709	Sodium/potassium-transporting ATPase subunit beta-3	ATP1B3	8	8	8	30.5	30.5	30.5	31.512	5873100	50	17.8605	17.8337	17.8168	17.878	17.8413	17.8487
	0.631627	0.0236899	Q9UKX7	Q9UKX7	Nuclear pore complex protein Nup50	NUP50	13	13	13	39.3	39.3	39.3	50.144	5854400	79	17.6318	17.597	17.6283	17.5726	17.5946	17.614
	0.0569821	0.00324249	Q9NTI5	Q9NTI5	Sister chromatid cohesion protein PDS5 homolog B	PDS5B	19	17	17	16.9	15.3	15.3	164.67	5840500	93	17.7797	17.7636	17.811	17.7911	17.7979	17.824
	0.158328	-0.00440852	O94776	O94776	Metastasis-associated protein MTA2	MTA2	18	18	18	38	38	38	75.022	5838200	69	17.8551	17.8449	17.8202	17.8379	17.8404	17.8462
	0.120764	0.00706673	A0A1B0GUS4	A0A1B0GUS4			3	3	3	29.2	29.2	29.2	17.875	5835100	26	19.343	19.351	19.3326	19.3092	19.3736	19.3678
	0.0285819	0.0023524	Q96A72	Q96A72	Protein mago nashi homolog 2	MAGOHB	6	6	1	34.5	34.5	6.1	17.276	5830000	36	18.6765	18.6078	18.5894	18.6453	18.6326	18.6384
	0.485624	0.0134328	Q15397	Q15397	Pumilio domain-containing protein KIAA0020	KIAA0020	16	16	16	28.5	28.5	28.5	73.584	5826100	77	18.0494	18.0327	18.0369	18.0052	18.0199	18.028
	0.924285	0.028375	P22059	P22059	Oxysterol-binding protein 1	OSBP	18	18	18	35.1	35.1	35.1	89.42	5822100	91	17.0421	17.0369	17.0715	17.0353	17.0468	17.0029
	0.134088	0.0198695	Q9NNW7	Q9NNW7	Thioredoxin reductase 2, mitochondrial	TXNRD2	10	10	10	26	26	26	56.506	5821600	50	19.3139	19.3611	19.2678	19.2087	19.3706	19.323
	0.0178831	0.000817617	Q9Y6E2	Q9Y6E2	Basic leucine zipper and W2 domain-containing protein 2	BZW2	7	7	7	16.7	16.7	16.7	48.162	5815800	56	17.8796	17.885	17.8657	17.843	17.8739	17.8887
	0.887426	0.0141926	Q9NX58	Q9NX58	Cell growth-regulating nucleolar protein	LYAR	9	9	9	32.7	32.7	32.7	43.614	5811100	67	17.3211	17.3265	17.3309	17.3062	17.3291	17.3059
	1.01382	0.023325	P63092;Q5JWF2	P63092;Q5JWF2	Guanine nucleotide-binding protein G(s) subunit alpha isoforms short;Guanine nucleotide-binding protein G(s) subunit alpha isoforms XLas	GNAS	11	10	10	36.3	33.5	33.5	45.664	5778900	49	18.1658	18.13	18.1499	18.1386	18.1776	18.1547
	0.536499	-0.0585543	O15347	O15347	High mobility group protein B3	HMGB3	5	5	5	31	31	31	22.98	5771100	21	18.9878	19.0296	18.9249	19.0876	19.0802	19.0514
	0.000488903	-3.11534e-05	Q99961	Q99961	Endophilin-A2	SH3GL1	7	7	7	28.5	28.5	28.5	41.489	5764800	36	18.413	18.3643	18.4064	18.4272	18.3877	18.4156
	0.163556	-0.005771	Q8TAQ2	Q8TAQ2	SWI/SNF complex subunit SMARCC2	SMARCC2	19	19	14	24	24	19.8	132.88	5753900	101	17.2883	17.2669	17.2483	17.2665	17.2487	17.2691
	0.503233	0.0196501	Q15165	Q15165	Serum paraoxonase/arylesterase 2	PON2	4	4	4	17.2	17.2	17.2	39.38	5737100	24	18.5962	18.5675	18.5997	18.5932	18.5686	18.5449
	0.22123	0.0104319	Q6YHK3	Q6YHK3	CD109 antigen	CD109	19	19	19	18.1	18.1	18.1	161.69	5733000	83	17.6236	17.6153	17.6135	17.5682	17.5869	17.6091
	0.494884	0.0240796	Q5H9R7	Q5H9R7	Serine/threonine-protein phosphatase 6 regulatory subunit 3	PPP6R3	21	21	21	31.8	31.8	31.8	97.668	5698600	118	16.6135	16.6419	16.6749	16.63	16.6683	16.6127
	0.486623	-0.0254097	O00217	O00217	NADH dehydrogenase [ubiquinone] iron-sulfur protein 8, mitochondrial	NDUFS8	6	6	6	31	31	31	23.705	5697000	35	18.8062	18.856	18.8438	18.8168	18.8318	18.8853
	0.0937148	-0.0145327	O60888	O60888	Protein CutA	CUTA	4	4	4	25.7	25.7	25.7	19.116	5684000	25	19.7236	19.6587	19.7061	19.7815	19.6125	19.6456
	0.27226	0.00832176	P57740	P57740	Nuclear pore complex protein Nup107	NUP107	19	19	19	30.4	30.4	30.4	106.37	5665200	93	17.5128	17.4933	17.5177	17.5312	17.5311	17.5121
	0.779898	-0.0501124	P62136	P62136	Serine/threonine-protein phosphatase PP1-alpha catalytic subunit	PPP1CA	16	7	5	59.4	24.8	14.5	37.512	5631400	31	17.9651	17.9825	18.0135	18.0535	17.9447	18.0376
	0.934342	-0.0529912	Q9BX68	Q9BX68	Histidine triad nucleotide-binding protein 2, mitochondrial	HINT2	4	4	4	41.7	41.7	41.7	17.162	5599100	33	17.8902	18.0065	17.9067	17.9491	17.9216	17.9219
	1.95447	-0.0565211	P55145	P55145	Mesencephalic astrocyte-derived neurotrophic factor	MANF	7	7	7	37.4	37.4	37.4	20.7	5594500	36	18.0784	18.1482	18.1126	18.1655	18.0919	18.1388
	0.12735	0.00722885	Q8WXX5	Q8WXX5	DnaJ homolog subfamily C member 9	DNAJC9	7	7	7	35.4	35.4	35.4	29.909	5559500	45	17.9427	17.8986	17.9419	17.9222	17.9246	17.9667
	0.839298	-0.0517159	O96000	O96000	NADH dehydrogenase [ubiquinone] 1 beta subcomplex subunit 10	NDUFB10	8	8	8	47.7	47.7	47.7	20.776	5533000	40	18.2392	18.2733	18.2575	18.3566	18.2496	18.2714
	0.74541	-0.0292384	Q9H444	Q9H444	Charged multivesicular body protein 4b	CHMP4B	8	8	8	51.8	51.8	51.8	24.95	5530600	41	18.0416	18.1128	18.0954	18.0875	18.0831	18.1074
	0.582089	-0.0242996	Q8IYB8	Q8IYB8	ATP-dependent RNA helicase SUPV3L1, mitochondrial	SUPV3L1	18	18	18	29.4	29.4	29.4	87.99	5518200	85	17.1438	17.1616	17.1678	17.2157	17.1777	17.1849
	0.607105	-0.0301603	P51665	P51665	26S proteasome non-ATPase regulatory subunit 7	PSMD7	9	9	9	34	34	34	37.025	5512000	47	17.7332	17.7044	17.7014	17.7488	17.6745	17.7464
	0.610628	-0.0430667	O43670	O43670	BUB3-interacting and GLEBS motif-containing protein ZNF207	ZNF207	5	5	5	15.9	15.9	15.9	50.75	5507600	35	18.2728	18.2599	18.2829	18.3485	18.223	18.2996
	0.51392	0.0312691	Q05519	Q05519	Serine/arginine-rich splicing factor 11	SRSF11	5	5	5	16.5	16.5	16.5	53.542	5488900	40	19.4628	19.3767	19.4295	19.3961	19.4323	19.4579
	0.822975	-0.0622349	P30464;P30685;P30498;P18464;P10319;P18465;P30461	P30464;P30685;P30498;P18464;P10319;P18465;P30461	HLA class I histocompatibility antigen, B-15 alpha chain;HLA class I histocompatibility antigen, B-35 alpha chain;HLA class I histocompatibility antigen, B-78 alpha chain;HLA class I histocompatibility antigen, B-51 alpha chain;HLA class I histocompatibility antigen, B-58 alpha chain;HLA class I histocompatibility antigen, B-57 alpha chain;HLA class I histocompatibility antigen, B-13 alpha chain	HLA-B	11	6	1	37.3	24	3.3	40.388	5482300	32	18.7916	18.8603	18.8455	18.891	18.8743	18.9468
	0.873245	0.0316397	P12955	P12955	Xaa-Pro dipeptidase	PEPD	10	10	10	31.2	31.2	31.2	54.548	5482000	58	18.9197	18.909	18.9184	18.8533	18.9146	18.8956
	0.196527	-0.031395	P30049	P30049	ATP synthase subunit delta, mitochondrial	ATP5D	3	3	3	22.6	22.6	22.6	17.49	5447000	20	19.4011	19.4963	19.3302	19.3503	19.4794	19.4582
	1.15317	-0.0327721	P0DN79	P0DN79			11	11	11	30.1	30.1	30.1	60.586	5423400	62	17.5684	17.6145	17.5635	17.6054	17.6047	17.615
	0.757822	-0.0241222	P61011	P61011	Signal recognition particle 54 kDa protein	SRP54	11	11	11	29.2	29.2	29.2	55.704	5423200	61	17.5197	17.5199	17.498	17.5615	17.5224	17.531
	0.647416	-0.0356706	A1L0T0	A1L0T0	Acetolactate synthase-like protein	ILVBL	10	10	10	26.7	26.7	26.7	67.867	5421200	66	18.0649	18.1528	18.1038	18.1447	18.1459	18.1241
	0.0628289	-0.00311089	P16083	P16083	Ribosyldihydronicotinamide dehydrogenase [quinone]	NQO2	6	6	6	32.9	32.9	32.9	25.918	5415200	44	18.1354	18.0937	18.1091	18.1436	18.1058	18.1224
	0.730629	0.0248184	O43768	O43768	Alpha-endosulfine	ENSA	5	5	4	41.3	41.3	32.2	13.389	5411600	17	19.1398	19.1449	19.1846	19.1249	19.1716	19.1518
	0.172445	-0.0181783	Q86VI3;Q13576	Q86VI3	Ras GTPase-activating-like protein IQGAP3	IQGAP3	3	3	3	1.8	1.8	1.8	184.7	5402000	16	19.0207	18.949	18.999	19.0512	18.9318	19.0059
	0.52374	-0.0335776	P40937	P40937	Replication factor C subunit 5	RFC5	11	11	11	42.4	42.4	42.4	38.496	5371200	59	17.6291	17.6474	17.5875	17.5903	17.5512	17.6308
	0.067523	-0.006471	Q13620	Q13620	Cullin-4B	CUL4B	18	18	18	22	22	22	103.98	5347500	75	17.6331	17.7105	17.7244	17.6426	17.6628	17.6866
	0.232633	0.0111669	O15427	O15427	Monocarboxylate transporter 4	SLC16A3	8	8	8	19.6	19.6	19.6	49.469	5337100	41	18.4226	18.4345	18.4472	18.4005	18.4547	18.456
	1.65508	0.0294075	Q14376	Q14376	UDP-glucose 4-epimerase	GALE	9	9	9	43.4	43.4	43.4	38.281	5331700	51	18.7312	18.7047	18.7491	18.722	18.7509	18.7162
	0.0719915	0.00683975	O60216	O60216	Double-strand-break repair protein rad21 homolog	RAD21	14	14	14	31.1	31.1	31.1	71.689	5314100	63	17.2855	17.3124	17.2422	17.2418	17.3328	17.2858
	0.588477	-0.0437558	Q96N66	Q96N66	Lysophospholipid acyltransferase 7	MBOAT7	5	5	5	14.6	14.6	14.6	52.764	5308800	35	17.8756	17.8861	17.8741	17.983	17.8694	17.8811
	0.577768	0.0191523	P23434	P23434	Glycine cleavage system H protein, mitochondrial	GCSH	2	2	2	17.3	17.3	17.3	18.884	5301900	14	19.2488	19.2395	19.2703	19.2141	19.227	19.2351
	0.557761	-0.0219816	Q6GMV3	Q6GMV3	Putative peptidyl-tRNA hydrolase PTRHD1	PTRHD1	3	3	3	25	25	25	15.805	5292300	22	18.5601	18.593	18.561	18.6077	18.5631	18.5495
	0.415279	1.96166	O14561	O14561	Acyl carrier protein, mitochondrial	NDUFAB1	3	3	3	15.4	15.4	15.4	17.417	5287200	15	19.5142	19.5931	19.531	19.5679	19.5516	13.5508
	0.892104	-0.0319455	Q9H3K6	Q9H3K6	BolA-like protein 2	BOLA2	3	3	3	51.2	51.2	51.2	10.116	5264600	30	18.1674	18.1893	18.1758	18.1883	18.1766	18.2381
	1.18097	0.0925827	Q15836;P63027	Q15836	Vesicle-associated membrane protein 3	VAMP3	3	3	3	46	46	46	11.309	5260400	18	19.1342	18.9906	19.0838	18.9749	19.1087	19.0834
	0.747605	-0.0174058	Q2NL82	Q2NL82	Pre-rRNA-processing protein TSR1 homolog	TSR1	14	14	14	24.5	24.5	24.5	91.809	5252300	75	17.2481	17.2492	17.2205	17.2676	17.246	17.2502
	0.148026	0.00954819	Q8WUD1	Q8WUD1	Ras-related protein Rab-2B	RAB2B	8	8	8	49.5	49.5	49.5	24.214	5240200	53	18.1138	18.0543	18.1175	18.1271	18.1005	18.1218
	1.15769	0.0412909	Q05639	Q05639	Elongation factor 1-alpha 2	EEF1A2	16	7	7	42.8	23.1	23.1	50.47	5235800	44	18.61	18.5726	18.6462	18.6015	18.607	18.5653
	0.372626	0.0146141	P58107	P58107	Epiplakin	EPPK1	33	27	27	27.9	21.4	21.4	555.65	5232400	120	17.3018	17.3325	17.3317	17.2977	17.3291	17.2886
	0.584461	0.0387383	Q8WTT2	Q8WTT2	Nucleolar complex protein 3 homolog	NOC3L	13	13	13	19.8	19.8	19.8	92.547	5215200	69	17.6117	17.6307	17.6316	17.5349	17.64	17.6015
	0.0413702	0.00425784	Q9HAV7	Q9HAV7	GrpE protein homolog 1, mitochondrial	GRPEL1	6	6	6	37.3	37.3	37.3	24.279	5205100	31	18.61	18.6738	18.6822	18.5842	18.6404	18.6618
	1.4135	0.0402889	Q9BWD1	Q9BWD1	Acetyl-CoA acetyltransferase, cytosolic	ACAT2	10	10	10	54.9	54.9	54.9	41.35	5200400	59	17.7924	17.7546	17.8216	17.7578	17.7764	17.7571
	0.0195376	-0.00146993	P56134	P56134	ATP synthase subunit f, mitochondrial	ATP5J2	3	3	3	39.4	39.4	39.4	10.918	5198900	17	18.93	18.9976	18.9639	18.9404	18.9632	18.9235
	0.750677	-0.0360101	P61758	P61758	Prefoldin subunit 3	VBP1	8	8	8	40.6	40.6	40.6	22.626	5193000	38	17.7473	17.788	17.7657	17.7504	17.739	17.8216
	0.0347887	0.00225321	Q14141	Q14141	Septin-6	2021-09-06	5	5	4	22.6	22.6	20	49.716	5192700	40	18.455	18.4156	18.3943	18.4418	18.4549	18.44
	0.721742	0.0298684	Q969H8	Q969H8	Myeloid-derived growth factor	MYDGF	5	5	5	32.9	32.9	32.9	18.795	5188000	36	18.7475	18.7128	18.7595	18.7095	18.7001	18.695
	0.28162	0.0274766	Q9NX24	Q9NX24	H/ACA ribonucleoprotein complex subunit 2	NHP2	4	4	4	44.4	44.4	44.4	17.201	5182200	24	18.7166	18.717	18.6917	18.6304	18.762	18.7404
	0.0727519	0.00476392	P30047	P30047	GTP cyclohydrolase 1 feedback regulatory protein	GCHFR	2	2	2	48.8	48.8	48.8	9.6981	5149200	12	18.7616	18.7518	18.7485	18.7894	18.7564	18.711
	0.306872	-0.0313574	Q9NQ29	Q9NQ29	Putative RNA-binding protein Luc7-like 1	LUC7L	9	9	9	25.9	25.9	25.9	43.727	5147700	40	18.8011	18.869	18.772	18.7938	18.8772	18.8816
	0.531579	-0.0152868	O60313	O60313	Dynamin-like 120 kDa protein, mitochondrial;Dynamin-like 120 kDa protein, form S1	OPA1	21	21	21	28.6	28.6	28.6	111.63	5131900	106	16.6534	16.6787	16.664	16.6478	16.6347	16.6715
	0.168776	0.00783094	P53634	P53634	Dipeptidyl peptidase 1;Dipeptidyl peptidase 1 exclusion domain chain;Dipeptidyl peptidase 1 heavy chain;Dipeptidyl peptidase 1 light chain	CTSC	7	7	7	24	24	24	51.853	5117200	58	17.6472	17.6773	17.6917	17.6643	17.6636	17.6374
	0.0881064	-0.00658925	Q7L0Y3	Q7L0Y3	Mitochondrial ribonuclease P protein 1	TRMT10C	16	16	16	48.4	48.4	48.4	47.346	5105100	68	16.9576	16.9976	16.9687	16.9514	17.018	17.0152
	0.684659	0.0142523	Q9NZL4	Q9NZL4	Hsp70-binding protein 1	HSPBP1	8	8	8	34.5	34.5	34.5	39.302	5091500	49	17.631	17.6064	17.64	17.6243	17.6398	17.6374
	0.989054	-0.0536563	Q15102	Q15102	Platelet-activating factor acetylhydrolase IB subunit gamma	PAFAH1B3	5	5	5	29.4	29.4	29.4	25.734	5087700	25	19.3552	19.4433	19.4214	19.4149	19.3932	19.4727
	0.298847	-0.0161126	Q8WYP5	Q8WYP5	Protein ELYS	AHCTF1	28	28	28	17.7	17.7	17.7	252.5	5086300	146	16.6261	16.5949	16.6089	16.6155	16.5833	16.6562
	0.152528	0.00441297	Q13596	Q13596	Sorting nexin-1	SNX1	14	12	12	31.2	27.2	27.2	59.069	5051800	66	17.4038	17.4005	17.4157	17.4239	17.4327	17.4146
	0.301669	-0.0111548	Q9H8Y8	Q9H8Y8	Golgi reassembly-stacking protein 2	GORASP2	5	5	5	16.8	16.8	16.8	47.145	5009100	26	18.5844	18.5594	18.5453	18.5927	18.5597	18.5707
	0.913974	0.026432	Q01628;Q01629;P13164	Q01628	Interferon-induced transmembrane protein 3	IFITM3	3	3	3	48.9	48.9	48.9	14.632	5003500	26	19.2545	19.2395	19.2411	19.207	19.2692	19.2391
	0.118601	0.0266749	Q15631	Q15631	Translin	TSN	6	6	6	32	32	32	26.183	4980400	38	18.3308	18.4745	18.3744	18.3288	18.5591	18.3809
	0.121469	-0.00325394	Q9BZE1	Q9BZE1	39S ribosomal protein L37, mitochondrial	MRPL37	9	9	9	28.8	28.8	28.8	48.117	4938200	51	18.1058	18.1162	18.1187	18.0992	18.0895	18.1085
	0.500965	0.0200602	O15258	O15258	Protein RER1	RER1	4	4	4	24.5	24.5	24.5	22.958	4922900	28	18.6432	18.6264	18.635	18.6445	18.6387	18.5858
	0.48416	-0.0160306	Q9BTE3	Q9BTE3	Mini-chromosome maintenance complex-binding protein	MCMBP	18	18	17	36.9	36.9	35	72.979	4922900	94	17.298	17.3121	17.2717	17.3132	17.3215	17.3139
	1.09996	0.0245902	P52434	P52434	DNA-directed RNA polymerases I, II, and III subunit RPABC3	POLR2H	6	6	6	58.7	58.7	58.7	17.143	4908600	38	18.0074	18	18.0003	17.9672	18.0045	17.9712
	0.117483	-0.00597382	Q9Y4W6	Q9Y4W6	AFG3-like protein 2	AFG3L2	15	15	15	21.8	21.8	21.8	88.583	4885600	77	16.8381	16.8698	16.8843	16.8583	16.8824	16.8946
	0.341023	-0.0081056	P16144	P16144	Integrin beta-4	ITGB4	28	28	28	21.2	21.2	21.2	202.16	4879400	130	16.4366	16.4539	16.4354	16.4255	16.42	16.437
	0.102624	-0.00561714	Q9H488	Q9H488	GDP-fucose protein O-fucosyltransferase 1	POFUT1	9	9	9	29.6	29.6	29.6	43.955	4873000	51	18.3709	18.375	18.3431	18.3779	18.3458	18.3238
	1.12198	-0.0474129	Q9Y4P3	Q9Y4P3	Transducin beta-like protein 2	TBL2	14	14	14	38.3	38.3	38.3	49.797	4867500	77	17.6772	17.7797	17.7176	17.7429	17.7153	17.7297
	0.293613	-0.0110467	P09110	P09110	3-ketoacyl-CoA thiolase, peroxisomal	ACAA1	14	14	14	61.1	61.1	61.1	44.292	4862700	84	17.0733	17.0664	17.0953	17.1077	17.0634	17.0909
	0.0189608	-0.000720978	Q3MHD2	Q3MHD2	Protein LSM12 homolog	LSM12	4	4	4	27.2	27.2	27.2	21.701	4861300	22	18.5214	18.4995	18.4901	18.4901	18.4844	18.5084
	1.05842	0.0347328	Q15370	Q15370	Transcription elongation factor B polypeptide 2	TCEB2	5	5	5	60.2	60.2	60.2	13.133	4854000	27	18.1514	18.1096	18.1799	18.1528	18.1579	18.1226
	0.116583	0.01017	Q16513	Q16513	Serine/threonine-protein kinase N2	PKN2	22	22	20	33	33	31	112.03	4848700	96	16.7861	16.7811	16.8225	16.8548	16.8132	16.7554
	0.324526	0.00656891	O75718	O75718	Cartilage-associated protein	CRTAP	9	9	9	27.4	27.4	27.4	46.561	4843300	43	18.176	18.1651	18.1591	18.1537	18.1529	18.1496
	0.219509	-0.0115636	Q01085	Q01085	Nucleolysin TIAR	TIAL1	11	11	8	45.6	45.6	36.8	41.59	4838300	50	18.0154	17.9861	18.0137	18.0202	17.9966	18.0541
	0.251061	0.0103715	Q96IR7	Q96IR7	4-hydroxyphenylpyruvate dioxygenase-like protein	HPDL	11	11	11	48.8	48.8	48.8	39.385	4830300	83	17.0185	17.0401	17.0702	17.0392	17.0642	17.0425
	0.650817	-0.0361334	Q14151	Q14151	Scaffold attachment factor B2	SAFB2	19	11	11	24.7	14.7	14.7	107.47	4823200	57	18.2741	18.277	18.285	18.362	18.278	18.3067
	0.117141	0.00968933	Q9Y5A9	Q9Y5A9	YTH domain-containing family protein 2	YTHDF2	11	11	8	26.3	26.3	21.6	62.333	4800600	62	17.3611	17.3914	17.3978	17.3515	17.4364	17.4234
	0.0966899	-0.00730324	O95299	O95299	NADH dehydrogenase [ubiquinone] 1 alpha subcomplex subunit 10, mitochondrial	NDUFA10	8	8	8	27.6	27.6	27.6	40.75	4790600	38	18.0778	18.055	18.0265	18.1097	18.0856	18.0471
	0.303392	-0.0201511	P28288	P28288	ATP-binding cassette sub-family D member 3	ABCD3	9	9	9	18.1	18.1	18.1	75.475	4788700	57	17.5387	17.583	17.595	17.5461	17.5119	17.577
	0.793409	-0.0250161	Q9BQ69	Q9BQ69	O-acetyl-ADP-ribose deacetylase MACROD1	MACROD1	5	5	5	20.6	20.6	20.6	35.505	4787900	28	18.5813	18.58	18.5315	18.5797	18.5496	18.5777
	0.00555601	-0.000241597	P08240	P08240	Signal recognition particle receptor subunit alpha	SRPR	14	14	14	26.6	26.6	26.6	69.81	4769900	74	17.1813	17.1986	17.1997	17.1613	17.172	17.1937
	0.0833533	-0.00673421	Q9UBX3	Q9UBX3	Mitochondrial dicarboxylate carrier	SLC25A10	8	8	8	36.9	36.9	36.9	31.282	4768600	60	18.0281	18.0788	18.0898	18.0167	18.0409	18.0835
	0.0361918	0.00237783	P35250	P35250	Replication factor C subunit 2	RFC2	11	11	11	41.8	41.8	41.8	39.157	4761700	63	17.2632	17.2242	17.2425	17.2863	17.2839	17.2719
	0.182981	0.0142708	O15042	O15042	U2 snRNP-associated SURP motif-containing protein	U2SURP	13	13	13	16.2	16.2	16.2	118.29	4742100	66	17.357	17.4134	17.3961	17.3849	17.438	17.35
	0.132991	-0.00927035	Q9NP79	Q9NP79	Vacuolar protein sorting-associated protein VTA1 homolog	VTA1	7	7	7	31.3	31.3	31.3	33.879	4732000	30	18.1605	18.2002	18.2345	18.2205	18.1759	18.178
	0.23702	0.0193736	Q96C36	Q96C36	Pyrroline-5-carboxylate reductase 2	PYCR2	7	7	7	27.5	27.5	27.5	33.637	4731700	32	18.2629	18.2013	18.3045	18.271	18.2615	18.2984
	0.877357	-0.0327377	Q29963;P10321;P30499;P01893	Q29963;P10321;P30499	HLA class I histocompatibility antigen, Cw-6 alpha chain;HLA class I histocompatibility antigen, Cw-7 alpha chain;HLA class I histocompatibility antigen, Cw-1 alpha chain	HLA-C	11	8	0	41.3	31.4	0	40.968	4731300	39	18.197	18.2779	18.2363	18.2493	18.2341	18.2383
	0.511117	0.0248394	P37235	P37235	Hippocalcin-like protein 1	HPCAL1	10	10	10	52.8	52.8	52.8	22.313	4726000	52	17.2774	17.2418	17.2812	17.2687	17.3225	17.2961
	0.3181	-0.0321452	P35270;REV__Q16649	P35270	Sepiapterin reductase	SPR	7	7	7	37.9	37.9	37.9	28.048	4724200	39	18.3476	18.4899	18.4141	18.3729	18.4211	18.4165
	0.397449	-0.0174128	P49590	P49590	Probable histidine--tRNA ligase, mitochondrial	HARS2	4	4	4	7.9	7.9	7.9	56.888	4721100	20	18.3498	18.398	18.408	18.402	18.369	18.3791
	1.33179	-0.0579001	Q07866;Q6P597	Q07866	Kinesin light chain 1	KLC1	18	18	12	37.2	37.2	25.3	65.309	4720900	82	16.9001	16.9827	16.9616	16.9739	16.9281	17.0069
	0.219497	-0.0257498	O75439	O75439	Mitochondrial-processing peptidase subunit beta	PMPCB	10	10	10	29.2	29.2	29.2	54.366	4711000	45	18.0793	18.2137	18.1092	18.0815	18.1637	18.1343
	0.571936	-0.023737	P14209	P14209	CD99 antigen	CD99	3	3	3	40	40	40	18.848	4707000	25	18.9339	18.9096	18.8958	18.9504	18.8878	18.9287
	0.700029	0.0402139	Q9Y5L0	Q9Y5L0	Transportin-3	TNPO3	18	18	18	25.9	25.9	25.9	104.2	4672200	115	16.9072	16.9038	16.8913	16.8187	16.9187	16.8741
	0.363851	-0.0173442	Q8NBU5	Q8NBU5	ATPase family AAA domain-containing protein 1	ATAD1	8	8	8	30.7	30.7	30.7	40.744	4656400	49	17.5353	17.5973	17.601	17.5815	17.5676	17.5772
	0.58912	0.0297674	Q9H074	Q9H074	Polyadenylate-binding protein-interacting protein 1	PAIP1	8	8	8	20.9	20.9	20.9	53.524	4642400	40	17.5575	17.5652	17.548	17.4926	17.5758	17.5342
	0.491729	-0.0675958	Q04941	Q04941	Proteolipid protein 2	PLP2	2	2	2	18.4	18.4	18.4	16.691	4637500	18	19.1409	19.097	19.1654	19.2932	19.1138	19.2327
	0.291014	-0.0120258	Q13724	Q13724	Mannosyl-oligosaccharide glucosidase	MOGS	10	10	10	17.2	17.2	17.2	91.916	4631800	54	17.6531	17.676	17.6565	17.6662	17.6269	17.6304
	0.108525	0.00697962	Q8WX92	Q8WX92	Negative elongation factor B	NELFB	12	12	12	24.1	24.1	24.1	65.697	4601100	59	17.643	17.6346	17.6809	17.6503	17.6812	17.6993
	0.641783	-0.0490913	Q06787	Q06787	Fragile X mental retardation protein 1	FMR1	11	11	11	22.6	22.6	22.6	71.174	4595100	63	18.6836	18.6898	18.696	18.8065	18.7064	18.737
	0.0396728	0.0025692	Q99575	Q99575	Ribonucleases P/MRP protein subunit POP1	POP1	17	17	17	24.2	24.2	24.2	114.71	4574500	83	16.7132	16.7508	16.7568	16.6998	16.7437	16.7554
	0.146669	0.0110416	Q9NQG5	Q9NQG5	Regulation of nuclear pre-mRNA domain-containing protein 1B	RPRD1B	8	8	8	32.8	32.8	32.8	36.899	4540100	47	18.0435	18.0133	18.0869	18.0294	18.0338	18.0882
	0.941639	-0.0306689	Q13045	Q13045	Protein flightless-1 homolog	FLII	18	18	18	20.7	20.7	20.7	144.75	4537700	91	17.161	17.221	17.1746	17.1779	17.1526	17.1814
	0.581568	0.0159512	Q27J81	Q27J81	Inverted formin-2	INF2	15	15	15	20.9	20.9	20.9	135.62	4519300	74	17.1391	17.134	17.1614	17.1226	17.1601	17.1562
	0.333076	0.0193386	Q16836	Q16836	Hydroxyacyl-coenzyme A dehydrogenase, mitochondrial	HADH	6	6	6	24.2	24.2	24.2	34.293	4483800	33	18.3766	18.3438	18.321	18.2947	18.3167	18.3178
	0.424768	0.0128104	Q9BVK6	Q9BVK6	Transmembrane emp24 domain-containing protein 9	TMED9	6	6	5	29.4	29.4	22.1	27.277	4482200	34	18.3584	18.3751	18.3945	18.3708	18.3831	18.3517
	0.00885324	-0.000595729	Q13153	Q13153	Serine/threonine-protein kinase PAK 1	PAK1	4	4	4	10.8	10.8	10.8	60.646	4480600	15	18.5313	18.4842	18.5054	18.5431	18.5346	18.5459
	0.733068	-0.0279744	Q8NF37	Q8NF37	Lysophosphatidylcholine acyltransferase 1	LPCAT1	9	9	9	21.2	21.2	21.2	59.151	4472100	47	17.5332	17.549	17.5446	17.5889	17.5152	17.539
	0.300457	0.0112368	Q99567	Q99567	Nuclear pore complex protein Nup88	NUP88	9	9	9	17.8	17.8	17.8	83.541	4449900	39	17.8192	17.7729	17.8024	17.8226	17.8094	17.8018
	0.646051	-0.0256755	Q06124	Q06124	Tyrosine-protein phosphatase non-receptor type 11	PTPN11	15	15	15	32.3	32.3	32.3	68.436	4447600	77	16.8451	16.8975	16.8662	16.9035	16.9055	16.8929
	0.0736898	0.00483767	Q8IYB3	Q8IYB3	Serine/arginine repetitive matrix protein 1	SRRM1	4	4	4	7.7	7.7	7.7	102.33	4435400	28	18.3379	18.3178	18.2909	18.3448	18.3618	18.3134
	0.582034	-0.0416552	Q9NW13	Q9NW13	RNA-binding protein 28	RBM28	13	13	13	18.7	18.7	18.7	85.737	4409300	67	17.4143	17.5332	17.4952	17.458	17.4543	17.4976
	0.421184	0.00852776	Q9P0V9	Q9P0V9	Septin-10	2021-09-10	10	10	9	32.8	32.8	28.6	52.592	4407500	52	17.3274	17.3067	17.3347	17.3165	17.3178	17.3311
	0.676913	-0.069322	Q9BQA1	Q9BQA1	Methylosome protein 50	WDR77	6	6	6	27.2	27.2	27.2	36.724	4402200	38	17.8078	17.9278	17.8617	17.8827	17.7477	17.8147
	1.18004	0.0626189	Q9BTX1	Q9BTX1	Nucleoporin NDC1	NDC1	8	8	8	20.2	20.2	20.2	76.304	4400900	45	18.8746	18.863	18.9517	18.859	18.9109	18.8274
	0.140931	-0.00455411	P30626	P30626	Sorcin	SRI	7	7	7	41.9	41.9	41.9	21.676	4400600	38	17.6534	17.6872	17.688	17.6807	17.6805	17.6677
	0.555168	-0.0190678	Q9NXF1	Q9NXF1	Testis-expressed sequence 10 protein	TEX10	15	15	15	22.1	22.1	22.1	105.67	4399800	81	17.3047	17.3562	17.352	17.3353	17.3318	17.3542
	0.687168	-0.0604362	P61086	P61086	Ubiquitin-conjugating enzyme E2 K	UBE2K	6	6	6	33.5	33.5	33.5	22.406	4369800	34	18.1727	18.2097	18.2282	18.3066	18.2465	18.3123
	0.476214	-0.0344976	Q96CT7	Q96CT7	Coiled-coil domain-containing protein 124	CCDC124	9	9	9	40.8	40.8	40.8	25.835	4364600	43	17.6188	17.6891	17.6533	17.7294	17.69	17.647
	0.163433	0.00798289	P50897	P50897	Palmitoyl-protein thioesterase 1	PPT1	4	4	4	19	19	19	34.193	4347300	34	17.9824	18.0106	17.9947	17.9659	18.0242	18.0007
	0.570059	-0.0346063	Q8NCA5	Q8NCA5	Protein FAM98A	FAM98A	6	6	6	20.4	20.4	20.4	55.4	4327300	39	17.8077	17.8031	17.7986	17.842	17.8268	17.8918
	0.919212	0.0122236	P13674	P13674	Prolyl 4-hydroxylase subunit alpha-1	P4HA1	11	11	11	27.7	27.7	27.7	61.049	4325600	59	17.5927	17.5732	17.5781	17.5806	17.5975	17.5778
	0.489364	0.164679	P63173	P63173	60S ribosomal protein L38	RPL38	3	3	3	38.6	38.6	38.6	8.2178	4320700	16	18.6345	18.7828	18.7468	18.6282	18.8577	18.334
	0.22439	0.015871	P15927	P15927	Replication protein A 32 kDa subunit	RPA2	5	5	5	38.1	38.1	38.1	29.247	4292500	34	17.98	17.9365	18.018	17.9733	17.9324	17.9731
	0.75255	0.0210965	Q9Y333	Q9Y333	U6 snRNA-associated Sm-like protein LSm2	LSM2	2	2	2	31.6	31.6	31.6	10.834	4280700	12	19.0978	19.0606	19.0744	19.086	19.0866	19.0489
	0.39432	-1.53076	Q8IUD2	Q8IUD2	ELKS/Rab6-interacting/CAST family member 1	ERC1	4	4	4	2.6	2.6	2.6	128.08	4279200	13	19.0813	19.0326	19.1346	18.9599	14.1898	19.0055
	0.0370799	0.00194041	Q9UK59	Q9UK59	Lariat debranching enzyme	DBR1	16	16	16	34.6	34.6	34.6	61.554	4275100	84	17.62	17.6286	17.5943	17.5837	17.6288	17.6251
	0.764952	0.0384878	O14880	O14880	Microsomal glutathione S-transferase 3	MGST3	3	3	3	32.2	32.2	32.2	16.516	4270100	18	18.5786	18.4878	18.5173	18.5223	18.5187	18.489
	0.531577	0.00866	Q13642	Q13642	Four and a half LIM domains protein 1	FHL1	9	9	9	35.3	35.3	35.3	36.263	4266300	54	17.3103	17.2927	17.3027	17.3091	17.3204	17.3057
	0.0144399	-0.000849406	P07951	P07951	Tropomyosin beta chain	TPM2	9	4	1	25.4	14.4	3.2	32.85	4265800	22	18.7302	18.703	18.7087	18.6899	18.6973	18.7459
	0.0658742	-0.00300026	Q16637	Q16637	Survival motor neuron protein	SMN1	4	4	4	22.8	22.8	22.8	31.848	4259600	24	17.7782	17.8167	17.7855	17.7683	17.8035	17.7912
	0.336198	0.0256812	P36507	P36507	Dual specificity mitogen-activated protein kinase kinase 2	MAP2K2	12	12	7	42.2	42.2	30.5	44.424	4252900	61	17.8421	17.8792	17.8421	17.7764	17.8441	17.7957
	0.0213502	0.00146929	Q9BV38	Q9BV38	WD repeat-containing protein 18	WDR18	11	11	11	33.1	33.1	33.1	47.405	4244900	46	17.3073	17.2666	17.3244	17.3133	17.2893	17.3367
	0.313906	0.0133553	P35269	P35269	General transcription factor IIF subunit 1	GTF2F1	8	8	8	20.1	20.1	20.1	58.24	4239200	43	18.2665	18.2492	18.2729	18.2949	18.2967	18.252
	0.152759	0.00608126	Q15269	Q15269	Periodic tryptophan protein 2 homolog	PWP2	18	18	18	28.6	28.6	28.6	102.45	4230300	87	17.0655	17.0249	17.0456	17.0369	17.0238	17.0548
	0.126797	0.00719261	P24928	P24928	DNA-directed RNA polymerase II subunit RPB1	POLR2A	27	27	27	18.3	18.3	18.3	217.17	4229500	137	16.4821	16.4374	16.4361	16.4249	16.4391	16.4735
	0.163211	-0.016414	Q9HDC9	Q9HDC9	Adipocyte plasma membrane-associated protein	APMAP	9	9	9	27.9	27.9	27.9	46.48	4227700	42	17.5619	17.589	17.6444	17.6127	17.5214	17.5752
	1.9769	0.0760549	Q8IWS0	Q8IWS0	PHD finger protein 6	PHF6	9	9	9	37.8	37.8	37.8	41.29	4219400	67	17.4711	17.3803	17.4619	17.3609	17.4513	17.4149
	0.168766	-0.0054671	P19784	P19784	Casein kinase II subunit alpha	CSNK2A2	10	10	10	37.1	37.1	37.1	41.213	4218000	51	17.0384	17.0241	17.0271	17.0623	17.0448	17.0404
	0.221587	0.0151323	Q8WX93	Q8WX93	Palladin	PALLD	19	19	19	21.3	21.3	21.3	150.56	4216300	103	16.3626	16.2784	16.3072	16.3478	16.3133	16.3115
	0.338219	0.0194956	Q9UI09	Q9UI09	NADH dehydrogenase [ubiquinone] 1 alpha subcomplex subunit 12	NDUFA12	7	7	7	59.3	59.3	59.3	17.114	4206700	40	17.9584	18.0043	17.9982	17.9429	17.9931	17.9441
	0.220422	-0.0108604	P82933	P82933	28S ribosomal protein S9, mitochondrial	MRPS9	12	12	12	38.9	38.9	38.9	45.834	4198600	48	17.732	17.7526	17.7867	17.7635	17.7538	17.789
	0.147744	-0.00939115	O43660	O43660	Pleiotropic regulator 1	PLRG1	13	13	13	40.1	40.1	40.1	57.193	4197500	69	17.3584	17.3085	17.314	17.3668	17.3433	17.3685
	0.597111	0.0185731	O75746	O75746	Calcium-binding mitochondrial carrier protein Aralar1	SLC25A12	15	15	15	28.3	28.3	28.3	74.761	4180800	74	17.8081	17.7603	17.7767	17.7851	17.7744	17.7581
	0.451513	-1.84928	Q13541	Q13541	Eukaryotic translation initiation factor 4E-binding protein 1	EIF4EBP1	5	5	5	69.5	69.5	69.5	12.58	4172700	15	19.1956	19.1851	19.1991	19.4166	13.9102	19.2511
	0.411231	-1.39806	Q96A26	Q96A26	Protein FAM162A	FAM162A	5	5	5	30.5	30.5	30.5	17.342	4152200	19	18.7772	18.7995	14.476	18.7108	18.84	18.7771
	0.1649	-0.0114257	Q9GZR7	Q9GZR7	ATP-dependent RNA helicase DDX24	DDX24	17	17	17	24.3	24.3	24.3	96.331	4148600	83	16.7149	16.7253	16.7621	16.7403	16.7513	16.797
	0.379537	-0.04334	P13473	P13473	Lysosome-associated membrane glycoprotein 2	LAMP2	2	2	2	3.7	3.7	3.7	44.96	4135600	12	18.999	19.055	18.9959	19.1413	19.0956	19.0242
	0.331391	0.0290642	Q9NVS9	Q9NVS9	Pyridoxine-5-phosphate oxidase	PNPO	11	11	11	39.5	39.5	39.5	29.988	4116800	64	17.3623	17.2808	17.2684	17.2718	17.3484	17.3393
	0.380708	-0.0135384	O60493	O60493	Sorting nexin-3	SNX3	6	6	6	35.8	35.8	35.8	18.762	4109100	31	17.5131	17.521	17.4915	17.5276	17.5406	17.5372
	0.253966	-0.0109927	P52943	P52943	Cysteine-rich protein 2	CRIP2	7	7	7	47.6	47.6	47.6	22.492	4107900	35	18.1155	18.146	18.1189	18.1008	18.0875	18.108
	1.31631	-0.0268218	Q9P289	Q9P289	Serine/threonine-protein kinase 26	STK26	8	8	7	27.6	27.6	23.8	46.528	4106800	42	18.3331	18.3446	18.3026	18.3433	18.3092	18.3374
	0.32925	0.0270112	Q8IWA0	Q8IWA0	WD repeat-containing protein 75	WDR75	14	14	14	25.7	25.7	25.7	94.498	4101500	90	16.7205	16.7722	16.7719	16.6846	16.7927	16.7473
	0.435566	0.0235888	P29803	P29803	Pyruvate dehydrogenase E1 component subunit alpha, testis-specific form, mitochondrial	PDHA2	3	3	3	8.8	8.8	8.8	42.933	4096300	16	18.4446	18.4026	18.4718	18.4206	18.4525	18.475
	0.0684099	-0.00219027	P23919	P23919	Thymidylate kinase	DTYMK	7	7	7	32.1	32.1	32.1	23.819	4093000	42	17.2533	17.2409	17.2183	17.2466	17.2482	17.2388
	1.83902	-0.0299238	P18615	P18615	Negative elongation factor E	NELFE	10	10	10	40.8	40.8	40.8	43.239	4084000	52	17.5115	17.5422	17.5093	17.5283	17.5131	17.5531
	0.372987	0.0254936	Q96C86	Q96C86	m7GpppX diphosphatase	DCPS	8	8	8	31.8	31.8	31.8	38.608	4079300	55	17.8422	17.8425	17.8455	17.7669	17.8568	17.8587
	0.117629	0.0056661	O00487	O00487	26S proteasome non-ATPase regulatory subunit 14	PSMD14	7	7	7	40.6	40.6	40.6	34.577	4079000	43	17.894	17.8885	17.8488	17.8612	17.8973	17.8734
	0.0265678	-0.00175985	Q14643	Q14643	Inositol 1,4,5-trisphosphate receptor type 1	ITPR1	33	28	28	16.4	14.8	14.8	313.93	4077800	113	16.5122	16.5513	16.5132	16.483	16.538	16.5344
	0.510298	-0.0363744	Q96BM9	Q96BM9	ADP-ribosylation factor-like protein 8A	ARL8A	7	7	7	41.4	41.4	41.4	21.416	4072200	35	17.9662	18.055	18.071	18.0565	18.0362	18.0709
	0.176546	-0.00680478	Q9P2R7	Q9P2R7	Succinyl-CoA ligase [ADP-forming] subunit beta, mitochondrial	SUCLA2	10	10	10	25.1	25.1	25.1	50.317	4065100	46	17.7566	17.8001	17.7726	17.7733	17.7789	17.7552
	2.10126	-0.0467892	Q9ULD0	Q9ULD0	2-oxoglutarate dehydrogenase-like, mitochondrial	OGDHL	6	6	6	5.9	5.9	5.9	114.48	4065100	38	17.7298	17.7844	17.7519	17.7732	17.7282	17.7927
	0.382391	0.0141201	Q6L8Q7	Q6L8Q7	2,5-phosphodiesterase 12	PDE12	9	9	9	24.8	24.8	24.8	67.351	4024700	49	16.8883	16.8739	16.9204	16.9142	16.9177	16.896
	0.130803	0.00509516	Q14694	Q14694	Ubiquitin carboxyl-terminal hydrolase 10	USP10	14	14	14	28.1	28.1	28.1	87.133	4018600	78	16.5815	16.5869	16.5673	16.5462	16.5848	16.5852
	0.467554	0.0293331	Q9H2U1	Q9H2U1	ATP-dependent RNA helicase DHX36	DHX36	19	19	19	25.4	25.4	25.4	114.76	4015300	95	16.2738	16.3194	16.3384	16.2717	16.3446	16.2777
	0.707018	0.0478516	Q969X6	Q969X6	Cirhin	CIRH1A	8	8	8	15	15	15	76.889	4010100	39	18.1762	18.1896	18.2028	18.0864	18.1827	18.1422
	0.195369	0.00507609	Q9H2H9	Q9H2H9	Sodium-coupled neutral amino acid transporter 1	SLC38A1	3	3	3	5.7	5.7	5.7	54.047	4009000	15	18.5003	18.5046	18.5144	18.4976	18.5243	18.5216
	0.0137666	0.000684102	P17480	P17480	Nucleolar transcription factor 1	UBTF	13	13	13	21.6	21.6	21.6	89.405	4007200	76	16.3673	16.3232	16.3456	16.3696	16.3481	16.3662
	0.330801	-0.010142	Q9UKV8	Q9UKV8	Protein argonaute-2	AGO2	18	18	14	27.5	27.5	20.8	97.207	4005700	82	16.9705	16.9636	16.9278	16.9572	16.9472	16.955
	0.0577977	-0.0046641	P40938	P40938	Replication factor C subunit 3	RFC3	9	9	9	34.3	34.3	34.3	40.556	3999200	56	17.1655	17.2021	17.1558	17.1536	17.2268	17.2063
	2.52371	-0.0416489	Q8WVJ2	Q8WVJ2	NudC domain-containing protein 2	NUDCD2	5	5	5	41.4	41.4	41.4	17.676	3997300	20	18.2669	18.3069	18.2778	18.3247	18.2793	18.3173
	0.151247	0.0107129	O60907	O60907	F-box-like/WD repeat-containing protein TBL1X	TBL1X	10	10	4	29.8	29.8	13.7	62.495	3995100	67	17.0287	17.0295	16.9776	16.988	17.0579	17.0145
	0.312515	0.0187893	P52569	P52569	Cationic amino acid transporter 2	SLC7A2	7	7	6	13.7	13.7	11.7	71.672	3986400	33	17.5976	17.5437	17.5795	17.6077	17.6288	17.5981
	1.32812	0.0295747	Q96RS6	Q96RS6	NudC domain-containing protein 1	NUDCD1	12	12	12	28	28	28	66.755	3984100	72	16.4203	16.4192	16.4406	16.3923	16.4407	16.4014
	0.518691	-0.0108878	P16278	P16278	Beta-galactosidase	GLB1	9	9	9	18.2	18.2	18.2	76.074	3955800	41	17.5298	17.5385	17.5481	17.5588	17.5471	17.5603
	0.522807	-0.0258573	P61964	P61964	WD repeat-containing protein 5	WDR5	7	7	7	29.3	29.3	29.3	36.588	3955700	42	17.4269	17.4092	17.3998	17.4188	17.3558	17.432
	0.41089	0.0115929	P29317;P29323;Q15375;P54762;P54764	P29317	Ephrin type-A receptor 2	EPHA2	13	13	12	19.7	19.7	18.5	108.27	3953700	68	16.9304	16.9275	16.9234	16.9009	16.9063	16.8969
	0.328197	0.0109297	P09417	P09417	Dihydropteridine reductase	QDPR	9	9	9	56.6	56.6	56.6	25.789	3952900	45	17.7918	17.7819	17.7795	17.7473	17.7811	17.7903
	0.62891	0.0472832	Q15005	Q15005	Signal peptidase complex subunit 2	SPCS2	6	6	6	38.5	38.5	38.5	25.003	3952600	31	17.9909	17.988	17.9513	17.9412	18.0345	17.9056
	0.0926303	0.00521342	P20645	P20645	Cation-dependent mannose-6-phosphate receptor	M6PR	6	6	6	25.3	25.3	25.3	30.993	3929500	31	17.8011	17.798	17.8451	17.8198	17.7827	17.7954
	0.902682	-0.0454127	O15212	O15212	Prefoldin subunit 6	PFDN6	4	4	4	37.2	37.2	37.2	14.582	3916000	19	17.952	18.0169	17.9643	18.0116	17.9278	17.9518
	0.462987	0.0269992	P06132	P06132	Uroporphyrinogen decarboxylase	UROD	8	8	8	23.7	23.7	23.7	40.786	3886200	40	17.4931	17.4668	17.4568	17.4012	17.4716	17.4725
	0.670404	-0.0281957	O75251	O75251	NADH dehydrogenase [ubiquinone] iron-sulfur protein 7, mitochondrial	NDUFS7	3	3	3	15	15	15	23.563	3885300	18	18.2074	18.2606	18.2662	18.2763	18.2569	18.2782
	2.80607	0.0530752	Q66LE6	Q66LE6	Serine/threonine-protein phosphatase 2A 55 kDa regulatory subunit B delta isoform	PPP2R2D	6	6	5	15.7	15.7	12.8	52.042	3880000	32	18.6429	18.5944	18.6303	18.5886	18.6493	18.5802
	0.503738	-0.0234731	A6NHR9	A6NHR9	Structural maintenance of chromosomes flexible hinge domain-containing protein 1	SMCHD1	28	28	28	18.5	18.5	18.5	226.37	3865100	121	16.1422	16.1337	16.1493	16.1977	16.1235	16.1539
	0.406598	1.28602	Q14019	Q14019	Coactosin-like protein	COTL1	3	3	3	31	31	31	15.945	3858900	13	18.5414	14.4899	18.4193	18.5519	18.4124	18.4733
	0.0225866	-0.00055631	P22830	P22830	Ferrochelatase, mitochondrial	FECH	10	10	10	36.2	36.2	36.2	47.862	3855500	60	17.2303	17.2297	17.244	17.2262	17.226	17.2462
	0.262541	0.0116673	P15153;P60763;P17081	P15153;P60763	Ras-related C3 botulinum toxin substrate 2;Ras-related C3 botulinum toxin substrate 3	RAC2;RAC3	4	4	4	24	24	24	21.429	3848800	16	18.243	18.2209	18.2107	18.2417	18.2343	18.1905
	0.204021	-0.0136878	Q8TAE8	Q8TAE8	Growth arrest and DNA damage-inducible proteins-interacting protein 1	GADD45GIP1	7	7	7	46.8	46.8	46.8	25.384	3833900	45	17.217	17.2263	17.2577	17.2531	17.1775	17.2139
	0.442657	1.55895	P52895	P52895	Aldo-keto reductase family 1 member C2	AKR1C2	3	3	3	5.6	5.6	5.6	36.735	3823300	13	19.23	19.2264	19.2766	19.1734	19.2335	14.6635
	0.504092	0.0415732	O76071	O76071	Probable cytosolic iron-sulfur protein assembly protein CIAO1	CIAO1	7	7	7	32.4	32.4	32.4	37.84	3819700	39	17.6221	17.6287	17.6413	17.5743	17.7144	17.6502
	0.653509	0.0460841	Q96CS3	Q96CS3	FAS-associated factor 2	FAF2	11	11	11	35.3	35.3	35.3	52.623	3813500	58	17.4765	17.398	17.3935	17.3754	17.3894	17.3477
	0.784789	0.0141125	Q92979	Q92979	Ribosomal RNA small subunit methyltransferase NEP1	EMG1	9	9	9	49.6	49.6	49.6	26.72	3809500	34	18.3161	18.3251	18.3363	18.3119	18.3363	18.3094
	0.223921	0.027743	P42696	P42696	RNA-binding protein 34	RBM34	7	7	7	22.1	22.1	22.1	48.564	3809300	33	18.7893	18.8678	18.8843	18.7477	18.8765	18.8514
	0.0208207	-0.0015316	Q99590	Q99590	Protein SCAF11	SCAF11	13	13	13	13.2	13.2	13.2	164.65	3796200	77	16.954	17.0032	16.9717	16.981	16.9784	16.9245
	1.36678	0.050698	Q9BY43	Q9BY43	Charged multivesicular body protein 4a	CHMP4A	7	7	7	44.6	44.6	44.6	25.098	3774900	36	17.4955	17.4286	17.5115	17.4812	17.4922	17.4374
	1.19532	-0.0517559	Q8N5K1	Q8N5K1	CDGSH iron-sulfur domain-containing protein 2	CISD2	4	4	4	33.3	33.3	33.3	15.278	3770300	15	18.5119	18.5555	18.5404	18.6166	18.5348	18.5702
	0.525181	0.0287851	Q05397	Q05397	Focal adhesion kinase 1	PTK2	9	9	9	11.2	11.2	11.2	119.23	3753000	40	18.9221	18.9202	18.9582	18.87	18.94	18.9437
	0.0019887	-0.000107447	Q7RTV0	Q7RTV0	PHD finger-like domain-containing protein 5A	PHF5A	3	3	3	34.5	34.5	34.5	12.405	3736400	17	18.3709	18.3522	18.3492	18.382	18.3984	18.3847
	0.125902	0.00930214	O95456	O95456	Proteasome assembly chaperone 1	PSMG1	5	5	5	19.1	19.1	19.1	32.854	3736100	21	18.7187	18.7448	18.7482	18.7098	18.788	18.7724
	1.08216	0.0458018	Q9BXY0	Q9BXY0	Protein MAK16 homolog	MAK16	6	6	6	28.7	28.7	28.7	35.368	3735500	42	17.3702	17.3478	17.3548	17.3387	17.4113	17.3125
	0.124165	-0.0100683	P48507	P48507	Glutamate--cysteine ligase regulatory subunit	GCLM	8	8	8	40.1	40.1	40.1	30.727	3726300	45	17.6554	17.6237	17.6894	17.674	17.6164	17.6938
	0.595149	0.0325254	P28799	P28799	Granulins;Acrogranin;Paragranulin;Granulin-1;Granulin-2;Granulin-3;Granulin-4;Granulin-5;Granulin-6;Granulin-7	GRN	5	5	5	15.5	15.5	15.5	63.544	3723300	24	18.0617	17.9966	17.9842	17.9722	18.0026	17.982
	1.53558	-0.132486	O15498	O15498	Synaptobrevin homolog YKT6	YKT6	7	7	7	44.9	44.9	44.9	22.417	3717400	47	17.987	18.0902	17.9814	18.08	17.8673	18.063
	2.52053	-0.0398019	O75934	O75934	Pre-mRNA-splicing factor SPF27	BCAS2	9	9	9	52.4	52.4	52.4	26.131	3709400	46	17.832	17.8709	17.8387	17.8857	17.8472	17.8808
	0.882927	0.0402807	Q96JJ7	Q96JJ7	Protein disulfide-isomerase TMX3	TMX3	10	10	10	25.8	25.8	25.8	51.871	3695700	50	17.4748	17.43	17.4418	17.3881	17.4728	17.4506
	1.02457	0.0350094	Q16740	Q16740	ATP-dependent Clp protease proteolytic subunit, mitochondrial	CLPP	6	6	6	27.8	27.8	27.8	30.18	3690400	22	18.0846	18.0082	18.0526	18.0417	18.0421	18.0243
	0.0325084	0.00321515	Q6P1N9	Q6P1N9	Putative deoxyribonuclease TATDN1	TATDN1	9	9	9	41.1	41.1	41.1	33.601	3688900	48	17.2589	17.1852	17.1732	17.195	17.1495	17.1917
	0.156844	-0.0168565	Q8WW12	Q8WW12	PEST proteolytic signal-containing nuclear protein	PCNP	7	7	7	37.6	37.6	37.6	18.925	3678700	43	17.5425	17.5788	17.5696	17.4862	17.5064	17.6041
	0.216156	-0.0163695	Q9NRF8	Q9NRF8	CTP synthase 2	CTPS2	11	11	11	22.4	22.4	22.4	65.677	3676000	50	18.1509	18.1986	18.1499	18.1064	18.145	18.1899
	0.563431	0.0264632	Q9BQ52	Q9BQ52	Zinc phosphodiesterase ELAC protein 2	ELAC2	15	15	15	27.1	27.1	27.1	92.218	3675400	61	16.8215	16.8245	16.8287	16.7689	16.8499	16.8274
	0.135971	0.0066967	Q99598	Q99598	Translin-associated protein X	TSNAX	7	7	7	33.4	33.4	33.4	33.112	3649900	44	17.8766	17.8988	17.8616	17.8591	17.9078	17.8679
	0.190661	-0.0074393	Q9BPX5	Q9BPX5	Actin-related protein 2/3 complex subunit 5-like protein	ARPC5L	6	6	6	51	51	51	16.941	3648100	33	17.4198	17.4269	17.4527	17.4579	17.4496	17.4596
	1.75676	-0.0459029	Q8NBJ7	Q8NBJ7	Sulfatase-modifying factor 2	SUMF2	6	6	6	26.2	26.2	26.2	33.843	3618300	32	17.4555	17.528	17.457	17.5015	17.4735	17.4942
	0.0985198	0.0100428	P21127	P21127	Cyclin-dependent kinase 11B	CDK11B	12	12	12	17.9	17.9	17.9	92.619	3613200	61	16.9202	16.9528	16.9754	16.8851	16.968	16.9957
	0.196236	0.0165965	Q15582	Q15582	Transforming growth factor-beta-induced protein ig-h3	TGFBI	10	10	10	17.9	17.9	17.9	74.68	3602700	61	17.6713	17.7104	17.6739	17.6062	17.7018	17.6806
	1.2104	-0.0358486	Q96EY1	Q96EY1	DnaJ homolog subfamily A member 3, mitochondrial	DNAJA3	7	7	7	21.9	21.9	21.9	52.488	3602600	43	17.5234	17.543	17.521	17.5801	17.5094	17.5383
	0.0544518	0.00649579	Q08257	Q08257	Quinone oxidoreductase	CRYZ	14	14	14	60.2	60.2	60.2	35.206	3590500	60	16.8873	16.9117	16.8386	16.7904	16.8887	16.893
	0.353802	0.00952848	Q9NV06	Q9NV06	DDB1- and CUL4-associated factor 13	DCAF13	13	13	13	37.8	37.8	37.8	51.402	3582400	68	16.5286	16.5271	16.5231	16.5206	16.5169	16.4923
	0.578669	-0.0339934	Q9Y6M5	Q9Y6M5	Zinc transporter 1	SLC30A1	9	9	9	32	32	32	55.299	3581500	46	17.6184	17.6802	17.6316	17.663	17.6944	17.7032
	0.1657	0.015878	P06396	P06396	Gelsolin	GSN	20	6	6	35.4	17.3	17.3	85.696	3578200	40	17.7423	17.7709	17.7344	17.6773	17.7913	17.7722
	0.00628697	-0.000518799	O43747	O43747	AP-1 complex subunit gamma-1	AP1G1	16	16	16	28.8	28.8	28.8	91.35	3578100	77	17.1538	17.1865	17.1287	17.1347	17.205	17.1678
	0.54355	0.0219046	Q96IZ0	Q96IZ0	PRKC apoptosis WT1 regulator protein	PAWR	8	8	8	37.6	37.6	37.6	36.567	3577900	39	17.509	17.4486	17.4758	17.4933	17.5093	17.4865
	0.0470548	0.00250053	Q9HD45	Q9HD45	Transmembrane 9 superfamily member 3	TM9SF3	5	5	5	11.4	11.4	11.4	67.887	3574200	32	17.693	17.7167	17.6925	17.6586	17.7033	17.706
	0.548088	0.022892	P52789	P52789	Hexokinase-2	HK2	17	17	16	24.6	24.6	23.8	102.38	3571800	68	17.1846	17.2066	17.208	17.1786	17.2395	17.1782
	0.142808	0.00662295	O00743	O00743	Serine/threonine-protein phosphatase 6 catalytic subunit;Serine/threonine-protein phosphatase 6 catalytic subunit, N-terminally processed	PPP6C	9	9	9	38.7	38.7	38.7	35.144	3545200	53	17.012	16.9929	17.0361	17.0384	17.0396	17.0365
	0.206202	-0.0162996	P15529	P15529	Membrane cofactor protein	CD46	5	5	5	14	14	14	43.747	3532300	25	18.2069	18.2813	18.2442	18.1992	18.257	18.2765
	0.741108	0.0190048	Q7Z3K3	Q7Z3K3	Pogo transposable element with ZNF domain	POGZ	13	13	13	15.2	15.2	15.2	155.34	3521800	63	16.5718	16.5354	16.5339	16.5427	16.5626	16.5333
	1.2178	0.0408637	O00566	O00566	U3 small nucleolar ribonucleoprotein protein MPP10	MPHOSPH10	10	10	10	27.6	27.6	27.6	78.863	3519200	60	17.4017	17.3878	17.3933	17.3452	17.3983	17.3378
	0.711819	-0.0280018	P07942	P07942	Laminin subunit beta-1	LAMB1	12	12	12	9.7	9.7	9.7	198.04	3515800	56	18.1508	18.1782	18.1403	18.1463	18.1559	18.2064
	0.421988	1.69816	Q969P6	Q969P6	DNA topoisomerase I, mitochondrial	TOP1MT	3	3	3	4.3	4.3	4.3	69.871	3492200	14	18.4939	13.2864	18.3991	18.4251	18.3553	18.4424
	1.27407	0.0395673	Q53H82	Q53H82	Beta-lactamase-like protein 2	LACTB2	9	9	9	42	42	42	32.805	3484200	46	17.5615	17.5453	17.585	17.5055	17.5612	17.5382
	0.311251	-0.0266654	Q9BTW9	Q9BTW9	Tubulin-specific chaperone D	TBCD	17	17	17	19.9	19.9	19.9	132.6	3479700	88	16.4878	16.6059	16.5481	16.5053	16.5255	16.5302
	0.610339	0.046065	Q9UBQ5	Q9UBQ5	Eukaryotic translation initiation factor 3 subunit K	EIF3K	5	5	5	22.5	22.5	22.5	25.059	3474700	32	17.5392	17.4186	17.4698	17.4571	17.5165	17.5117
	0.634551	0.0225506	O60716	O60716	Catenin delta-1	CTNND1	20	20	20	31.5	31.5	31.5	108.17	3472600	90	16.2332	16.2331	16.2564	16.191	16.2369	16.2347
	0.186279	-0.00978152	Q7Z3B4	Q7Z3B4	Nucleoporin p54	NUP54	9	9	9	22.9	22.9	22.9	55.435	3458500	48	17.3762	17.3725	17.3636	17.3748	17.4017	17.4235
	0.0808916	-0.00408618	P82650	P82650	28S ribosomal protein S22, mitochondrial	MRPS22	9	9	9	28.1	28.1	28.1	41.28	3454900	43	16.9831	17.0211	16.981	16.9978	17.0203	16.9779
	0.560689	0.0247053	P50552	P50552	Vasodilator-stimulated phosphoprotein	VASP	10	10	10	35.5	35.5	35.5	39.829	3454200	58	17.0322	17.019	17.0464	16.9908	17.0584	17.0531
	0.0864848	0.00845273	Q92538	Q92538	Golgi-specific brefeldin A-resistance guanine nucleotide exchange factor 1	GBF1	19	19	19	15.1	15.1	15.1	206.44	3451500	87	16.5727	16.6167	16.5924	16.6277	16.6579	16.5532
	0.0471773	-0.00690715	Q92797	Q92797	Symplekin	SYMPK	14	14	14	19.2	19.2	19.2	141.15	3450400	60	17.3116	17.4042	17.3615	17.2448	17.3141	17.359
	0.113828	0.00710487	Q96EE3	Q96EE3	Nucleoporin SEH1	SEH1L	10	10	10	45	45	45	39.648	3448200	55	17.1733	17.1756	17.1362	17.1169	17.1748	17.1706
	0.0815848	-0.00355275	Q5JRX3	Q5JRX3	Presequence protease, mitochondrial	PITRM1	17	17	17	22.6	22.6	22.6	117.41	3446400	69	16.7558	16.7672	16.8008	16.7867	16.7606	16.7739
	1.38069	0.0381502	Q9H0D6	Q9H0D6	5-3 exoribonuclease 2	XRN2	12	12	12	16.5	16.5	16.5	108.58	3443300	66	17.0818	17.0702	17.0922	17.0319	17.1024	17.0598
	0.281827	0.0355746	Q9Y3E5	Q9Y3E5	Peptidyl-tRNA hydrolase 2, mitochondrial	PTRH2	4	4	4	39.7	39.7	39.7	19.193	3436500	36	17.7541	17.8041	17.7629	17.6594	17.8315	17.7783
	0.412294	0.0206941	Q92466	Q92466	DNA damage-binding protein 2	DDB2	10	10	10	31.9	31.9	31.9	47.863	3420500	43	17.5916	17.5718	17.5783	17.6053	17.6366	17.5673
	0.0277721	0.00175985	Q13895	Q13895	Bystin	BYSL	11	11	11	35.7	35.7	35.7	49.601	3420100	60	16.7457	16.7287	16.6861	16.6882	16.7031	16.7126
	0.0595922	0.00687408	P35249	P35249	Replication factor C subunit 4	RFC4	8	8	8	30.3	30.3	30.3	39.681	3410200	25	17.4866	17.5714	17.5654	17.46	17.5343	17.5343
	0.174116	0.0120265	Q99439;Q15417	Q99439	Calponin-2	CNN2	6	6	6	26.5	26.5	26.5	33.697	3406700	33	17.4465	17.4191	17.4008	17.366	17.3746	17.4007
	0.0402584	0.00205231	Q9P015	Q9P015	39S ribosomal protein L15, mitochondrial	MRPL15	9	9	9	38.5	38.5	38.5	33.419	3404600	46	17.5967	17.6241	17.6062	17.5896	17.5853	17.5683
	0.505232	-0.062823	Q9Y3B7	Q9Y3B7	39S ribosomal protein L11, mitochondrial	MRPL11	7	7	7	40.6	40.6	40.6	20.683	3391200	26	17.9902	18.1475	18.1747	18.1534	18.1119	18.1645
	0.0511757	-0.00513395	Q92888	Q92888	Rho guanine nucleotide exchange factor 1	ARHGEF1	11	11	11	16.7	16.7	16.7	102.43	3390000	52	17.21	17.2302	17.1466	17.1734	17.1626	17.131
	0.193389	0.0131868	Q8IWX8	Q8IWX8	Calcium homeostasis endoplasmic reticulum protein	CHERP	10	10	10	13.2	13.2	13.2	103.7	3371800	44	17.3494	17.3931	17.3841	17.3112	17.3753	17.3649
	0.0292181	0.00429281	Q8WVM7;Q9UJ98	Q8WVM7	Cohesin subunit SA-1	STAG1	11	11	11	10.7	10.7	10.7	144.43	3370200	45	18.0004	17.9636	17.982	18.0967	18.0525	17.9617
	0.0641512	-0.00790914	Q9H788	Q9H788	SH2 domain-containing protein 4A	SH2D4A	12	12	12	33.3	33.3	33.3	52.726	3360000	57	16.9334	17.0009	16.9558	16.871	16.9536	16.9947
	0.18304	0.00707881	Q9Y2T2;P53677	Q9Y2T2	AP-3 complex subunit mu-1	AP3M1	9	9	9	37.6	37.6	37.6	46.939	3355500	49	16.5985	16.5679	16.5648	16.5651	16.5897	16.5986
	0.389843	-0.0159562	Q92917	Q92917	G patch domain and KOW motifs-containing protein	GPKOW	10	10	10	37.8	37.8	37.8	52.228	3347500	53	17.0256	17.0652	17.0839	17.0782	17.055	17.0691
	0.564019	-0.0125148	O15305	O15305	Phosphomannomutase 2	PMM2	8	8	8	42.7	42.7	42.7	28.082	3343000	32	17.3297	17.3551	17.3275	17.3367	17.3518	17.3547
	0.457959	0.0305894	Q969S3	Q969S3	Zinc finger protein 622	ZNF622	8	8	8	22	22	22	54.271	3327900	45	17.2219	17.219	17.2103	17.1787	17.2879	17.2306
	0.548947	0.0288111	Q15059	Q15059	Bromodomain-containing protein 3	BRD3	14	14	9	23.1	23.1	16.8	79.541	3326600	73	16.5638	16.547	16.5576	16.4875	16.5633	16.5637
	1.57165	-0.0448252	Q8TC07	Q8TC07	TBC1 domain family member 15	TBC1D15	12	12	12	20.4	20.4	20.4	79.49	3324800	51	17.1286	17.2047	17.1506	17.1788	17.1655	17.1956
	0.0138705	-0.0014445	Q13564	Q13564	NEDD8-activating enzyme E1 regulatory subunit	NAE1	10	10	10	29.4	29.4	29.4	60.246	3324500	56	17.3982	17.4377	17.3785	17.3576	17.4516	17.4373
	0.539457	0.0558662	O60678	O60678	Protein arginine N-methyltransferase 3	PRMT3	10	10	10	25.8	25.8	25.8	59.902	3313300	62	17.1467	17.2148	17.2094	17.1	17.2166	17.0903
	0.0707548	0.00206184	Q5T8P6	Q5T8P6	RNA-binding protein 26	RBM26	9	9	9	10.3	10.3	10.3	113.6	3313000	44	17.058	17.0601	17.0676	17.046	17.0663	17.0796
	0.332765	0.00555929	O95340	O95340	Bifunctional 3-phosphoadenosine 5-phosphosulfate synthase 2;Sulfate adenylyltransferase;Adenylyl-sulfate kinase	PAPSS2	11	11	10	22.6	22.6	20.4	69.5	3308300	63	16.798	16.7964	16.7825	16.7819	16.7968	16.7824
	0.444691	-0.0333169	Q9Y3P9	Q9Y3P9	Rab GTPase-activating protein 1	RABGAP1	15	15	15	18.1	18.1	18.1	121.74	3305700	80	17.2216	17.3252	17.2567	17.2407	17.2906	17.303
	0.519145	-0.505114	P05204;Q15651	P05204;Q15651	Non-histone chromosomal protein HMG-17;High mobility group nucleosome-binding domain-containing protein 3	HMGN2;HMGN3	2	2	2	23.3	23.3	23.3	9.3926	3305200	12	17.8451	18.4215	18.4132	19.3623	18.9837	18.9736
	0.624775	0.0181605	P10619	P10619	Lysosomal protective protein;Lysosomal protective protein 32 kDa chain;Lysosomal protective protein 20 kDa chain	CTSA	5	5	5	13.3	13.3	13.3	54.465	3277800	36	18.039	18.0283	18.0445	18.0004	18.0445	18.0448
	0.197422	-0.00910759	Q04206	Q04206	Transcription factor p65	RELA	6	6	6	15.8	15.8	15.8	60.218	3277000	32	17.258	17.2773	17.2959	17.2708	17.2358	17.2689
	1.22725	0.0507787	Q86X76	Q86X76	Nitrilase homolog 1	NIT1	9	9	9	41	41	41	35.896	3258200	55	16.9137	16.8908	16.8937	16.8294	16.9185	16.8533
	0.0391176	0.00440852	Q8NEZ5	Q8NEZ5	F-box only protein 22	FBXO22	6	6	6	18.6	18.6	18.6	44.508	3254600	32	17.5641	17.4915	17.5066	17.5889	17.5093	17.4864
	0.101498	-0.00601133	Q5SRE5	Q5SRE5	Nucleoporin NUP188 homolog	NUP188	16	16	16	11.4	11.4	11.4	196.04	3250200	74	16.7089	16.747	16.6985	16.6815	16.7291	16.7259
	0.0476941	0.00622431	Q8WVV9	Q8WVV9	Heterogeneous nuclear ribonucleoprotein L-like	HNRNPLL	13	13	13	39.3	39.3	39.3	60.082	3248900	58	17.4608	17.4993	17.4381	17.426	17.4015	17.3565
	0.105424	0.00645192	Q9NX40	Q9NX40	OCIA domain-containing protein 1	OCIAD1	5	5	5	24.9	24.9	24.9	27.626	3247700	31	18.1446	18.124	18.0768	18.1043	18.1157	18.0894
	1.64944	-0.0200812	O00534	O00534	von Willebrand factor A domain-containing protein 5A	VWA5A	14	14	14	24.4	24.4	24.4	86.488	3247400	68	16.9897	16.9995	16.9824	17.0078	16.9734	16.9984
	0.163499	-0.0100994	P98175	P98175	RNA-binding protein 10	RBM10	11	11	9	13.5	13.5	12	103.53	3246400	52	16.8679	16.8435	16.8576	16.8989	16.8955	16.9088
	0.264712	-0.0391153	Q96CN7	Q96CN7	Isochorismatase domain-containing protein 1	ISOC1	5	5	5	23.2	23.2	23.2	32.236	3227500	31	17.2876	17.343	17.4002	17.4875	17.4195	17.3941
	0.747536	-0.0252768	Q9HCE1	Q9HCE1	Putative helicase MOV-10	MOV10	18	18	18	26	26	26	113.67	3222700	79	16.6077	16.628	16.6217	16.6561	16.5912	16.6124
	0.512914	0.0130819	Q9NYH9	Q9NYH9	U3 small nucleolar RNA-associated protein 6 homolog	UTP6	14	14	14	28.5	28.5	28.5	70.193	3219400	59	17.2617	17.2381	17.2422	17.2207	17.248	17.2539
	0.522116	0.0367603	Q7L576	Q7L576	Cytoplasmic FMR1-interacting protein 1	CYFIP1	13	13	9	12.5	12.5	9.3	145.18	3214800	64	17.577	17.5438	17.5417	17.4615	17.5496	17.5527
	0.747711	0.031641	P46926	P46926	Glucosamine-6-phosphate isomerase 1	GNPDA1	5	5	2	23.9	23.9	6.9	32.668	3182000	29	17.7407	17.6969	17.7596	17.6923	17.7308	17.7469
	1.43625	-0.0695438	Q15796;P84022;Q15797;Q99717	Q15796;P84022	Mothers against decapentaplegic homolog 2;Mothers against decapentaplegic homolog 3	SMAD2;SMAD3	9	9	8	22.9	22.9	20.3	52.306	3177800	46	17.0381	17.1434	17.041	17.083	17.0162	17.0775
	0.0437409	0.00313822	O60762	O60762	Dolichol-phosphate mannosyltransferase subunit 1	DPM1	4	4	4	17.7	17.7	17.7	29.634	3171000	28	17.6934	17.7219	17.7603	17.708	17.7415	17.7558
	0.329388	-0.0317637	O95372	O95372	Acyl-protein thioesterase 2	LYPLA2	6	6	6	33.3	33.3	33.3	24.737	3169000	35	17.4434	17.3985	17.3215	17.4225	17.4125	17.4517
	0.0510351	-0.00406075	O95084	O95084	Serine protease 23	PRSS23	8	8	8	32.9	32.9	32.9	43.001	3166600	53	17.7331	17.7798	17.7432	17.7047	17.7033	17.7074
	0.042347	-0.00163714	P46109	P46109	Crk-like protein	CRKL	8	8	8	38.9	38.9	38.9	33.777	3162500	35	17.506	17.4801	17.4994	17.4934	17.4789	17.5156
	0.261628	-0.013436	O75027	O75027	ATP-binding cassette sub-family B member 7, mitochondrial	ABCB7	10	10	10	15.2	15.2	15.2	82.64	3154400	66	16.7593	16.7377	16.7013	16.7664	16.7301	16.7269
	0.191868	-0.0290902	P05161	P05161	Ubiquitin-like protein ISG15	ISG15	5	5	5	37.6	37.6	37.6	17.887	3145500	29	18.2393	18.1731	18.2701	18.3611	18.1989	18.2613
	0.318723	0.0372066	O75844	O75844	CAAX prenyl protease 1 homolog	ZMPSTE24	7	7	7	17.7	17.7	17.7	54.812	3129700	29	17.9147	17.9407	17.9608	17.8279	17.9776	17.9729
	0.517214	-0.015817	Q14558	Q14558	Phosphoribosyl pyrophosphate synthase-associated protein 1	PRPSAP1	11	11	11	46.3	46.3	46.3	39.393	3125100	63	16.8366	16.8421	16.8158	16.8207	16.825	16.8622
	0.160668	0.00829824	Q5R3I4	Q5R3I4	Tetratricopeptide repeat protein 38	TTC38	7	7	7	20.3	20.3	20.3	52.787	3114200	46	16.878	16.9098	16.8801	16.8566	16.8811	16.8478
	0.335779	-0.0206674	Q9NUQ8	Q9NUQ8	ATP-binding cassette sub-family F member 3	ABCF3	9	9	9	16.2	16.2	16.2	79.744	3105000	44	17.5723	17.6003	17.5867	17.6288	17.5558	17.5477
	0.70842	0.0546271	O75494	O75494	Serine/arginine-rich splicing factor 10	SRSF10	6	6	6	19.5	19.5	19.5	31.3	3101000	44	17.4935	17.4965	17.4885	17.3967	17.5464	17.4713
	0.363843	0.0224552	Q5SY16	Q5SY16	Polynucleotide 5-hydroxyl-kinase NOL9	NOL9	11	11	11	19.5	19.5	19.5	79.322	3099700	54	17.099	17.0646	17.1087	17.1376	17.1422	17.0804
	1.27363	-0.0378469	O76031	O76031	ATP-dependent Clp protease ATP-binding subunit clpX-like, mitochondrial	CLPX	11	11	11	25.3	25.3	25.3	69.223	3099400	56	16.6689	16.712	16.6704	16.7002	16.6962	16.7367
	0.639281	0.0214634	Q8ND56	Q8ND56	Protein LSM14 homolog A	LSM14A	6	6	6	15.1	15.1	15.1	50.529	3097600	27	17.3745	17.3332	17.3611	17.3601	17.3946	17.3725
	1.6581	-0.0361684	P24941	P24941	Cyclin-dependent kinase 2	CDK2	11	11	8	44.6	44.6	33.6	33.929	3090900	60	16.9297	16.9629	16.9244	16.9425	16.9165	16.9738
	1.35973	0.0244007	P23229	P23229	Integrin alpha-6;Integrin alpha-6 heavy chain;Integrin alpha-6 light chain;Processed integrin alpha-6	ITGA6	12	12	12	17	17	17	126.6	3087700	64	16.7063	16.6889	16.6982	16.6659	16.7113	16.6877
	0.0780152	0.00729116	Q5QJE6	Q5QJE6	Deoxynucleotidyltransferase terminal-interacting protein 2	DNTTIP2	14	14	14	27.5	27.5	27.5	84.468	3083500	82	16.3962	16.4727	16.4955	16.4203	16.4556	16.4324
	0.123498	0.0135969	Q9BYJ9	Q9BYJ9	YTH domain-containing family protein 1	YTHDF1	9	7	4	25.2	21.6	14.7	60.873	3081500	49	16.8416	16.7764	16.8711	16.9052	16.8803	16.8706
	0.195941	-0.0218182	Q96CP2;Q4VC44	Q96CP2	FLYWCH family member 2	FLYWCH2	6	6	6	66.4	66.4	66.4	14.563	3080500	44	17.1559	17.1653	17.1941	17.2598	17.137	17.1275
	0.651753	-0.0752881	Q16563	Q16563	Synaptophysin-like protein 1	SYPL1	3	3	3	19.7	19.7	19.7	28.565	3077900	21	17.5205	17.6367	17.5571	17.5633	17.4212	17.5247
	0.304375	-0.0184231	Q9NXV6	Q9NXV6	CDKN2A-interacting protein	CDKN2AIP	15	15	15	37.2	37.2	37.2	61.124	3077700	63	16.8537	16.8174	16.8225	16.8955	16.8471	16.8657
	0.104394	0.00824865	Q14CX7	Q14CX7	N-alpha-acetyltransferase 25, NatB auxiliary subunit	NAA25	13	13	13	17	17	17	112.29	3068400	70	16.6194	16.6573	16.6053	16.561	16.6259	16.6074
	0.103889	-0.00594139	P56545	P56545	C-terminal-binding protein 2	CTBP2	6	6	4	19.6	19.6	15.3	48.944	3067000	42	17.0217	17.0759	17.0513	17.0207	17.0263	17.0205
	0.108981	0.00938416	Q9Y3Z3	Q9Y3Z3	Deoxynucleoside triphosphate triphosphohydrolase SAMHD1	SAMHD1	14	14	14	30	30	30	72.2	3064100	68	16.4984	16.557	16.5501	16.4735	16.552	16.5419
	0.189952	-0.0132135	P49711	P49711	Transcriptional repressor CTCF	CTCF	12	12	11	22.3	22.3	21.2	82.785	3062900	70	16.6559	16.6987	16.6831	16.6306	16.6633	16.7126
	0.0344303	-0.00116094	Q9BZH6	Q9BZH6	WD repeat-containing protein 11	WDR11	17	17	17	19.6	19.6	19.6	136.68	3056800	75	16.3766	16.4069	16.3972	16.3736	16.3912	16.3881
	0.176962	0.0131702	O94925	O94925	Glutaminase kidney isoform, mitochondrial	GLS	8	8	8	16.9	16.9	16.9	73.46	3055600	37	17.0043	16.9459	17.0213	17.0313	17.0181	17.0269
	0.153582	-0.00724411	Q9NYK5	Q9NYK5	39S ribosomal protein L39, mitochondrial	MRPL39	11	11	11	36.4	36.4	36.4	38.711	3053900	54	17.2071	17.2315	17.2315	17.2146	17.2463	17.2605
	0.129459	-0.00675519	P51151;Q9NP90	P51151	Ras-related protein Rab-9A	RAB9A	6	6	6	38.3	38.3	38.3	22.837	3032400	42	17.4988	17.4964	17.5007	17.5314	17.5435	17.5356
	0.0108319	-0.0010376	Q9UJX3	Q9UJX3	Anaphase-promoting complex subunit 7	ANAPC7	10	10	10	21.7	21.7	21.7	66.855	3017200	51	16.6733	16.7545	16.7117	16.657	16.7046	16.6811
	0.787696	-0.0400918	Q96C01	Q96C01	Protein FAM136A	FAM136A	8	8	8	63	63	63	15.641	3005300	37	17.3953	17.3727	17.3627	17.4255	17.3373	17.4173
	0.249353	-0.0129979	P23258;Q9NRH3	P23258;Q9NRH3	Tubulin gamma-1 chain;Tubulin gamma-2 chain	TUBG1;TUBG2	12	12	12	41.9	41.9	41.9	51.169	2991600	70	17.0793	17.1219	17.1239	17.0796	17.0892	17.1299
	0.493343	0.0167917	P61006;P59190	P61006	Ras-related protein Rab-8A	RAB8A	6	5	5	29	23.7	23.7	23.668	2980600	28	17.4888	17.4412	17.4761	17.4582	17.4427	17.4579
	0.148986	0.0102819	Q9NQ88	Q9NQ88	Fructose-2,6-bisphosphatase TIGAR	TIGAR	4	4	4	25.9	25.9	25.9	30.062	2970500	22	18.0783	18.1197	18.1009	18.0697	18.1489	18.1077
	0.0442571	-0.0056839	O14617	O14617	AP-3 complex subunit delta-1	AP3D1	17	17	17	20.2	20.2	20.2	130.16	2963800	79	16.6134	16.7153	16.6698	16.5804	16.6174	16.622
	1.28112	0.0474046	Q13868	Q13868	Exosome complex component RRP4	EXOSC2	7	7	7	34.8	34.8	34.8	32.789	2944300	38	17.185	17.1257	17.1608	17.1305	17.1434	17.0908
	0.125993	-0.0118669	Q9BZK7	Q9BZK7	F-box-like/WD repeat-containing protein TBL1XR1	TBL1XR1	10	7	7	32.9	24.7	24.7	55.594	2940100	54	17.1896	17.245	17.2718	17.2967	17.2775	17.2328
	0.381868	0.0118745	P53004	P53004	Biliverdin reductase A	BLVRA	7	7	7	25.7	25.7	25.7	33.428	2939600	33	17.4399	17.4482	17.4546	17.4301	17.4299	17.4104
	0.486235	-0.0233866	Q86Y56	Q86Y56	Dynein assembly factor 5, axonemal	DNAAF5	16	16	16	29.8	29.8	29.8	93.52	2932700	75	16.1331	16.1983	16.1727	16.1831	16.2033	16.1979
	1.41077	-0.0468229	Q7Z4Q2	Q7Z4Q2	HEAT repeat-containing protein 3	HEATR3	8	8	8	15.4	15.4	15.4	74.582	2909600	45	16.8074	16.8697	16.8006	16.8298	16.8239	16.8728
	0.00887786	0.000624339	Q09028	Q09028	Histone-binding protein RBBP4	RBBP4	9	3	3	21.6	12.9	12.9	47.655	2905800	21	17.459	17.4307	17.4941	17.4955	17.458	17.4831
	0.26962	0.0157261	Q9UIQ6	Q9UIQ6	Leucyl-cystinyl aminopeptidase;Leucyl-cystinyl aminopeptidase, pregnancy serum form	LNPEP	14	14	14	18	18	18	117.35	2886200	66	16.5685	16.6171	16.6073	16.5686	16.6122	16.5552
	0.0528142	0.00538508	Q8NBF2	Q8NBF2	NHL repeat-containing protein 2	NHLRC2	12	12	12	27.1	27.1	27.1	79.443	2886100	54	17.0725	17.0187	17.101	17.0953	17.0914	17.1348
	0.898918	0.0322018	Q7KZI7;Q9P0L2	Q7KZI7	Serine/threonine-protein kinase MARK2	MARK2	14	14	9	24	24	15.5	87.91	2883200	62	17.0773	17.0694	17.0775	17.0638	17.1242	17.0493
	0.0762717	0.00521469	Q9HD20	Q9HD20	Manganese-transporting ATPase 13A1	ATP13A1	20	20	20	22.2	22.2	22.2	132.95	2882200	80	16.4871	16.4963	16.5214	16.4545	16.453	16.4951
	0.0548206	0.0059007	Q15067	Q15067	Peroxisomal acyl-coenzyme A oxidase 1	ACOX1	15	15	15	36.8	36.8	36.8	74.423	2875400	71	16.8031	16.8687	16.9236	16.8716	16.9022	16.8709
	0.761161	-0.0575574	Q9H1E3	Q9H1E3	Nuclear ubiquitous casein and cyclin-dependent kinase substrate 1	NUCKS1	3	3	3	15.6	15.6	15.6	27.296	2872600	15	18.4824	18.5223	18.5027	18.5668	18.5511	18.6198
	0.656585	-0.0337607	Q9BYD3	Q9BYD3	39S ribosomal protein L4, mitochondrial	MRPL4	4	4	4	17.4	17.4	17.4	34.919	2865200	31	17.8106	17.8721	17.8873	17.8757	17.8285	17.88
	0.27807	0.0151285	P32929	P32929	Cystathionine gamma-lyase	CTH	11	11	11	35.3	35.3	35.3	44.508	2855500	61	16.9698	16.9809	16.9634	16.9083	16.9635	16.9622
	0.464857	-0.0449931	Q12972	Q12972	Nuclear inhibitor of protein phosphatase 1;Activator of RNA decay	PPP1R8	8	8	8	34.8	34.8	34.8	38.478	2852500	43	17.4115	17.3953	17.4338	17.5276	17.4457	17.503
	0.139906	0.0128581	P26885	P26885	Peptidyl-prolyl cis-trans isomerase FKBP2	FKBP2	4	4	4	45.8	45.8	45.8	15.649	2851400	31	17.3736	17.3713	17.4291	17.3608	17.4214	17.4534
	0.119096	-0.0283724	Q5JNZ5	Q5JNZ5	Putative 40S ribosomal protein S26-like 1	RPS26P11	2	2	2	18.3	18.3	18.3	13.002	2836500	15	18.4244	18.5214	18.4602	18.3565	18.5395	18.6313
	0.217873	-0.0171579	Q9UBW8	Q9UBW8	COP9 signalosome complex subunit 7a	COPS7A	7	7	7	31.6	31.6	31.6	30.276	2836400	41	17.5028	17.4652	17.42	17.4721	17.4842	17.5211
	1.31127	0.0333271	Q8TBC4	Q8TBC4	NEDD8-activating enzyme E1 catalytic subunit	UBA3	12	12	12	39.3	39.3	39.3	51.852	2836300	59	16.4728	16.4427	16.4916	16.4289	16.4556	16.4484
	0.230402	-0.0100161	O00505	O00505	Importin subunit alpha-4	KPNA3	6	6	6	17.7	17.7	17.7	57.81	2830600	34	17.6201	17.627	17.6178	17.5928	17.5973	17.6455
	0.184576	-0.0108954	P54725	P54725	UV excision repair protein RAD23 homolog A	RAD23A	6	4	4	21.8	17.1	17.1	39.609	2830300	23	17.4371	17.4078	17.3883	17.4083	17.4186	17.4604
	0.44022	0.0391699	Q9NYJ1	Q9NYJ1	Cytochrome c oxidase assembly factor 4 homolog, mitochondrial	COA4	5	5	5	78.2	78.2	78.2	10.134	2827000	26	18.0984	18.1516	18.1266	18.0649	18.1386	18.0295
	0.319125	0.0158984	P41214	P41214	Eukaryotic translation initiation factor 2D	EIF2D	13	13	13	35.8	35.8	35.8	64.706	2824900	54	16.8385	16.85	16.8782	16.8108	16.8208	16.829
	0.185391	0.00765101	Q6P1L8	Q6P1L8	39S ribosomal protein L14, mitochondrial	MRPL14	5	5	5	41.4	41.4	41.4	15.947	2822200	33	17.3276	17.2774	17.2833	17.3001	17.2926	17.303
	0.515308	-0.0287069	Q9BY77	Q9BY77	Polymerase delta-interacting protein 3	POLDIP3	9	9	9	33.5	33.5	33.5	46.089	2821200	47	17.1134	17.1686	17.1207	17.1605	17.1882	17.1793
	0.112096	0.014588	P62072	P62072	Mitochondrial import inner membrane translocase subunit Tim10	TIMM10	2	2	2	22.2	22.2	22.2	10.333	2811100	12	18.1907	18.2655	18.2451	18.1983	18.334	18.2621
	0.24632	-0.00988833	Q9NY61	Q9NY61	Protein AATF	AATF	9	9	9	26.2	26.2	26.2	63.132	2802700	40	16.8999	16.9436	16.9041	16.8924	16.9188	16.9165
	0.157499	-0.0135721	O43504	O43504	Ragulator complex protein LAMTOR5	LAMTOR5	5	5	5	96.7	96.7	96.7	9.6138	2796900	35	17.8315	17.8843	17.9064	17.8329	17.8506	17.9119
	1.14447	0.0650826	Q9UKG1	Q9UKG1	DCC-interacting protein 13-alpha	APPL1	11	11	11	25.4	25.4	25.4	79.663	2794700	63	17.2154	17.1423	17.1891	17.0914	17.2042	17.1798
	0.631024	0.0533295	P17676	P17676	CCAAT/enhancer-binding protein beta	CEBPB	4	4	4	17.4	17.4	17.4	36.105	2786200	24	18.008	17.9025	17.9546	17.8817	17.8786	17.8969
	0.22776	0.0147028	P15924	P15924	Desmoplakin	DSP	26	26	26	14	14	14	331.77	2784000	113	15.3885	15.3558	15.427	15.3865	15.3452	15.3743
	0.366106	0.0265115	P46379	P46379	Large proline-rich protein BAG6	BAG6	14	14	14	20.3	20.3	20.3	119.41	2784000	61	16.384	16.3021	16.3645	16.3116	16.2994	16.3546
	0.10083	0.0117041	Q06136	Q06136	3-ketodihydrosphingosine reductase	KDSR	7	7	7	24.1	24.1	24.1	36.187	2777800	37	17.2772	17.3042	17.268	17.174	17.2588	17.2907
	1.81284	0.0540231	Q96C90	Q96C90	Protein phosphatase 1 regulatory subunit 14B	PPP1R14B	5	5	5	48.3	48.3	48.3	15.911	2773400	22	17.623	17.5798	17.6509	17.5938	17.6227	17.561
	0.830689	0.0622171	O43395	O43395	U4/U6 small nuclear ribonucleoprotein Prp3	PRPF3	11	11	11	23.1	23.1	23.1	77.528	2773000	45	16.9731	16.9619	16.9854	16.9421	17.0814	16.9491
	1.26933	0.0700989	Q9NP97;Q8TF09	Q9NP97	Dynein light chain roadblock-type 1	DYNLRB1	3	3	3	44.8	44.8	44.8	10.921	2769800	18	18.0151	17.9368	17.9885	17.8867	18.0022	17.972
	0.667102	0.0412865	Q9Y3B4	Q9Y3B4	Splicing factor 3B subunit 6	SF3B6	3	3	3	32	32	32	14.585	2761700	19	17.9027	17.8659	17.8448	17.8459	17.879	17.7907
	0.755596	-0.0385907	Q06265	Q06265	Exosome complex component RRP45	EXOSC9	5	5	5	15.5	15.5	15.5	48.948	2738300	28	17.4438	17.4677	17.4885	17.509	17.4195	17.4908
	0.0245758	-0.00151126	O00203	O00203	AP-3 complex subunit beta-1	AP3B1	11	11	11	13	13	13	121.32	2732600	58	16.668	16.633	16.6333	16.6826	16.6378	16.628
	0.0798524	-0.00852903	Q8N9T8	Q8N9T8	Protein KRI1 homolog	KRI1	11	11	11	22.6	22.6	22.6	82.597	2728500	54	16.6671	16.6101	16.633	16.7163	16.616	16.6153
	0.521086	0.0255381	Q9UDW1	Q9UDW1	Cytochrome b-c1 complex subunit 9	UQCR10	2	2	2	38.1	38.1	38.1	7.3084	2727900	18	17.5689	17.5798	17.5862	17.5129	17.5541	17.5398
	0.125593	0.0104427	Q96GK7	Q96GK7	Fumarylacetoacetate hydrolase domain-containing protein 2A	FAHD2A	7	7	7	29.6	29.6	29.6	34.596	2724000	38	17.5731	17.5741	17.5622	17.4972	17.5646	17.5973
	0.244061	-0.0230185	P52594	P52594	Arf-GAP domain and FG repeat-containing protein 1	AGFG1	6	6	6	22.2	22.2	22.2	58.259	2719800	25	17.9448	18.0482	17.9903	17.9341	17.9927	18.0145
	1.05984	-0.0672188	Q6IAA8	Q6IAA8	Ragulator complex protein LAMTOR1	LAMTOR1	6	6	6	64.6	64.6	64.6	17.745	2714100	37	17.4262	17.5087	17.4204	17.4302	17.3657	17.475
	0.107737	0.0127786	P28370	P28370	Probable global transcription activator SNF2L1	SMARCA1	7	7	7	5.7	5.7	5.7	122.6	2712800	29	17.0616	16.9498	17.0485	17.0541	17.016	17.0838
	0.654249	0.0330855	Q14011	Q14011	Cold-inducible RNA-binding protein	CIRBP	4	4	4	33.1	33.1	33.1	18.648	2706000	22	18.0686	17.998	18.0364	18.0354	18.0107	17.983
	0.341946	-0.0152143	Q5JTJ3	Q5JTJ3	Cytochrome c oxidase assembly factor 6 homolog	COA6	3	3	3	32	32	32	14.116	2699600	14	18.0167	18.0276	17.9822	17.991	17.9688	17.9946
	0.388828	0.0203959	P49585	P49585	Choline-phosphate cytidylyltransferase A	PCYT1A	6	6	6	22.1	22.1	22.1	41.731	2698300	32	17.1442	17.1309	17.1281	17.0869	17.1615	17.1548
	0.944253	-3.19177	Q9P0M6	Q9P0M6	Core histone macro-H2A.2	H2AFY2	2	2	2	4.6	4.6	4.6	40.058	2696300	10	14.1684	18.8208	14.2195	19.0769	18.9321	18.9976
	1.80234	-0.0212657	Q5SW79;Q96L14	Q5SW79	Centrosomal protein of 170 kDa	CEP170	19	19	19	19.1	19.1	19.1	175.29	2695000	91	15.7308	15.746	15.7331	15.7502	15.7167	15.7482
	0.774803	-0.0466779	O43181	O43181	NADH dehydrogenase [ubiquinone] iron-sulfur protein 4, mitochondrial	NDUFS4	3	3	3	20.6	20.6	20.6	20.108	2693500	17	17.7309	17.818	17.7945	17.7909	17.715	17.7716
	0.00280126	0.000132879	Q9NR12	Q9NR12	PDZ and LIM domain protein 7	PDLIM7	8	8	8	21.9	21.9	21.9	49.844	2690000	43	16.9814	16.9842	16.9457	16.969	16.9946	16.968
	0.560048	0.0332228	Q14118	Q14118	Dystroglycan;Alpha-dystroglycan;Beta-dystroglycan	DAG1	5	5	5	9.6	9.6	9.6	97.44	2689600	36	16.9668	16.9903	16.9971	16.9064	16.993	16.9606
	0.0541807	-0.00457128	Q03405	Q03405	Urokinase plasminogen activator surface receptor	PLAUR	5	5	5	23.6	23.6	23.6	36.978	2677700	27	17.3108	17.3918	17.3404	17.3205	17.3574	17.31
	0.19457	-0.0167573	Q9H936	Q9H936	Mitochondrial glutamate carrier 1	SLC25A22	7	7	7	32.2	32.2	32.2	34.47	2674200	36	17.4974	17.5595	17.4729	17.5318	17.5606	17.4899
	0.767039	-0.0434475	Q12768	Q12768	WASH complex subunit strumpellin	KIAA0196	15	15	15	16.4	16.4	16.4	134.28	2658900	64	17.0484	17.0865	17.0652	17.0771	16.9827	17.063
	0.617688	-0.0365295	P36405	P36405	ADP-ribosylation factor-like protein 3	ARL3	5	5	5	40.7	40.7	40.7	20.455	2658200	35	17.4059	17.4648	17.4552	17.4894	17.403	17.4195
	0.304145	0.0175552	Q15833	Q15833	Syntaxin-binding protein 2	STXBP2	10	10	10	24.6	24.6	24.6	66.452	2656600	53	16.9952	16.9686	16.9732	16.9313	16.9931	17.009
	1.54936	-0.0428734	P52732	P52732	Kinesin-like protein KIF11	KIF11	17	17	17	19.5	19.5	19.5	119.16	2646200	71	16.0544	16.1245	16.0792	16.1247	16.0873	16.1005
	0.21766	0.0147095	Q9UI26	Q9UI26	Importin-11	IPO11	12	12	12	14.9	14.9	14.9	112.53	2644700	65	16.2161	16.2212	16.2301	16.2319	16.2028	16.1518
	0.590768	-0.0129852	P40855	P40855	Peroxisomal biogenesis factor 19	PEX19	8	8	8	35.5	35.5	35.5	32.806	2640900	41	16.9906	17.0132	17.007	17.0159	17.0206	17.0281
	0.0646959	-0.00704765	P51531	P51531	Probable global transcription activator SNF2L2	SMARCA2	18	18	7	12.9	12.9	6	181.28	2625300	66	16.6982	16.7495	16.6611	16.6269	16.6994	16.7035
	0.67533	0.0265656	Q9NWU5	Q9NWU5	39S ribosomal protein L22, mitochondrial	MRPL22	6	6	6	29.6	29.6	29.6	23.64	2623500	33	17.3633	17.3209	17.3828	17.379	17.3773	17.3439
	0.595635	-0.0404142	O43148	O43148	mRNA cap guanine-N7 methyltransferase	RNMT	8	8	8	24.4	24.4	24.4	54.843	2619100	41	17.2787	17.3022	17.3153	17.3922	17.3312	17.3521
	0.0943304	-0.00841586	Q13867	Q13867	Bleomycin hydrolase	BLMH	6	6	6	16.7	16.7	16.7	52.562	2616400	23	17.3021	17.2324	17.2313	17.3141	17.2773	17.2894
	0.114728	0.00729942	P22694	P22694	cAMP-dependent protein kinase catalytic subunit beta	PRKACB	9	9	9	30.8	30.8	30.8	40.622	2613200	42	16.9684	16.9998	17.0089	16.9393	16.981	16.9973
	0.414116	-0.039079	Q9BXR0	Q9BXR0	Queuine tRNA-ribosyltransferase	QTRT1	6	6	6	24.1	24.1	24.1	44.047	2603400	30	17.8318	17.9067	17.9584	17.9455	17.8599	17.9151
	0.0318542	-0.00434176	Q9NYL4	Q9NYL4	Peptidyl-prolyl cis-trans isomerase FKBP11	FKBP11	4	4	4	23.4	23.4	23.4	22.18	2600900	28	17.6101	17.6301	17.7122	17.6379	17.5561	17.6235
	0.407986	0.0186621	P38432	P38432	Coilin	COIL	7	7	7	17.7	17.7	17.7	62.608	2596300	37	16.734	16.7149	16.6975	16.701	16.7028	16.6623
	0.156914	0.021443	O43264	O43264	Centromere/kinetochore protein zw10 homolog	ZW10	15	15	15	28.6	28.6	28.6	88.828	2593400	71	16.4406	16.5403	16.5044	16.4309	16.4688	16.3783
	0.680393	-0.060571	Q9UIJ7	Q9UIJ7	GTP:AMP phosphotransferase AK3, mitochondrial	AK3	9	9	9	40.5	40.5	40.5	25.565	2591000	32	17.4864	17.602	17.5324	17.51	17.5428	17.6313
	1.06307	-0.0297203	P11117	P11117	Lysosomal acid phosphatase	ACP2	8	8	8	20.3	20.3	20.3	48.344	2590000	39	16.9345	16.9864	16.9355	16.9779	16.9692	16.964
	0.431609	-0.0407619	P30533	P30533	Alpha-2-macroglobulin receptor-associated protein	LRPAP1	11	11	11	31.4	31.4	31.4	41.465	2577100	61	16.2052	16.3168	16.2094	16.1771	16.2105	16.2534
	0.424854	-0.0463759	P09497	P09497	Clathrin light chain B	CLTB	5	5	5	13.1	13.1	13.1	25.19	2572700	26	17.0525	17.1301	17.1622	17.1376	17.0116	17.0977
	0.117112	-0.00747681	P82673	P82673	28S ribosomal protein S35, mitochondrial	MRPS35	10	10	10	38.7	38.7	38.7	36.844	2556500	43	16.772	16.8397	16.7978	16.7792	16.7984	16.7717
	0.216862	0.029288	Q96DH6	Q96DH6	RNA-binding protein Musashi homolog 2	MSI2	7	7	7	28.7	28.7	28.7	35.196	2552500	35	17.4489	17.4418	17.3708	17.2874	17.3609	17.3635
	0.942136	0.0429789	P29508	P29508	Serpin B3	SERPINB3	9	9	9	33.1	33.1	33.1	44.564	2546200	42	17.0307	16.9915	17.062	16.9651	17.0107	17.0179
	0.156076	0.00896835	Q96K76	Q96K76	Ubiquitin carboxyl-terminal hydrolase 47	USP47	18	18	18	17.9	17.9	17.9	157.31	2539600	64	16.6253	16.6659	16.6528	16.6488	16.6763	16.6128
	0.515967	0.00952657	O95169	O95169	NADH dehydrogenase [ubiquinone] 1 beta subcomplex subunit 8, mitochondrial	NDUFB8	4	4	4	27.4	27.4	27.4	21.766	2531600	18	17.8207	17.8052	17.8299	17.8308	17.8263	17.8122
	0.0371564	0.00242678	Q96T23	Q96T23	Remodeling and spacing factor 1	RSF1	14	14	14	14.7	14.7	14.7	163.82	2528900	55	16.6069	16.6369	16.5888	16.5924	16.6492	16.6083
	0.151056	0.0106703	P29353;P98077	P29353	SHC-transforming protein 1	SHC1	9	9	9	24.5	24.5	24.5	62.821	2520100	36	17.4241	17.4282	17.4789	17.4831	17.493	17.4527
	0.160776	-0.0124912	O95394	O95394	Phosphoacetylglucosamine mutase	PGM3	12	12	12	31.9	31.9	31.9	59.851	2519200	54	16.7439	16.805	16.7285	16.739	16.7414	16.7073
	0.130688	0.00871817	O95155	O95155	Ubiquitin conjugation factor E4 B	UBE4B	17	17	17	19	19	19	146.18	2516500	89	16.0326	16.0477	16.0632	16.0011	15.9934	16.0142
	0.208281	-0.0192935	Q9UBF2	Q9UBF2	Coatomer subunit gamma-2	COPG2	16	12	12	26.2	20.6	20.6	97.621	2513500	60	16.5173	16.4995	16.4358	16.5542	16.5232	16.4804
	0.0446073	0.00577354	P02751	P02751	Fibronectin;Anastellin;Ugl-Y1;Ugl-Y2;Ugl-Y3	FN1	11	11	11	7	7	7	262.62	2510600	50	16.7348	16.6906	16.7708	16.8203	16.7225	16.7
	0.0891539	0.00456619	Q8NEJ9	Q8NEJ9	Neuroguidin	NGDN	8	8	8	29.2	29.2	29.2	35.894	2504400	55	16.6344	16.659	16.6707	16.6622	16.6462	16.6164
	0.165413	-0.0189215	P56211	P56211	cAMP-regulated phosphoprotein 19	ARPP19	3	2	2	37.5	27.7	27.7	12.323	2504200	13	18.1321	18.0702	18.092	18.0787	18.004	18.136
	0.329427	-0.0200647	P35443	P35443	Thrombospondin-4	THBS4	8	6	6	11.4	8.7	8.7	105.87	2503200	33	17.8686	17.9186	17.8954	17.9122	17.9483	17.9416
	0.358502	0.0250244	Q02750	Q02750	Dual specificity mitogen-activated protein kinase kinase 1	MAP2K1	11	6	6	29	17	17	43.439	2500000	32	17.0823	17.123	17.1373	17.0699	17.1635	17.1151
	0.494279	-0.0276985	O15446	O15446	DNA-directed RNA polymerase I subunit RPA34	CD3EAP	7	7	7	31.2	31.2	31.2	54.985	2499800	47	16.8757	16.9143	16.8407	16.8456	16.8688	16.9084
	0.316896	-0.0162557	P41223	P41223	Protein BUD31 homolog	BUD31	5	5	5	40.3	40.3	40.3	17	2488700	39	17.1661	17.1983	17.1506	17.1926	17.2197	17.1943
	0.593884	-0.030899	Q0VDF9	Q0VDF9	Heat shock 70 kDa protein 14	HSPA14	7	7	7	20.2	20.2	20.2	54.794	2475400	39	17.1132	17.1353	17.1367	17.1944	17.1114	17.1242
	0.481588	0.0135078	Q12933	Q12933	TNF receptor-associated factor 2	TRAF2	7	7	7	20.4	20.4	20.4	55.859	2462800	30	17.6378	17.6355	17.6292	17.6234	17.6281	17.5957
	1.52929	-0.0695254	Q9H4G0	Q9H4G0	Band 4.1-like protein 1	EPB41L1	11	11	11	20.4	20.4	20.4	98.502	2455900	66	16.4204	16.4629	16.3911	16.4965	16.4469	16.5075
	0.582049	-0.038894	O14562	O14562	Ubiquitin domain-containing protein UBFD1	UBFD1	3	3	3	13.3	13.3	13.3	33.382	2453500	20	17.4137	17.4727	17.4846	17.4525	17.3885	17.4782
	1.33011	0.0367705	Q9Y4E1;Q5SRD0	Q9Y4E1	WASH complex subunit FAM21C	FAM21C	13	13	13	16	16	16	144.91	2451000	63	16.256	16.2472	16.2753	16.2087	16.2718	16.2369
	0.422326	-1.33635	Q9BVC6	Q9BVC6	Transmembrane protein 109	TMEM109	3	3	3	9.5	9.5	9.5	26.21	2437200	13	17.9181	17.9382	17.9226	17.8771	13.8717	17.906
	0.163468	0.0124073	Q6N069	Q6N069	N-alpha-acetyltransferase 16, NatA auxiliary subunit	NAA16	5	5	5	7.2	7.2	7.2	101.46	2432900	30	17.4282	17.4564	17.438	17.3766	17.4616	17.4575
	1.63997	-0.0442855	O15357;Q92835	O15357	Phosphatidylinositol 3,4,5-trisphosphate 5-phosphatase 2	INPPL1	16	16	15	17.1	17.1	15.3	138.6	2431400	56	16.6062	16.6634	16.6378	16.6576	16.5984	16.6542
	0.244316	-0.0577157	Q8N5M9	Q8N5M9	Protein jagunal homolog 1	JAGN1	2	2	2	13.1	13.1	13.1	21.125	2431300	13	18.3159	18.4527	18.2247	18.3692	18.5288	18.4206
	1.05733	-0.0278931	P18858	P18858	DNA ligase 1	LIG1	14	14	14	21.7	21.7	21.7	101.73	2430900	67	16.346	16.3694	16.3748	16.3903	16.3553	16.4
	0.295247	-0.0111396	P62310	P62310	U6 snRNA-associated Sm-like protein LSm3	LSM3	3	3	3	40.2	40.2	40.2	11.845	2425500	13	17.9196	17.9649	17.9506	17.939	17.9628	17.9625
	0.588586	-0.0342986	Q8NBQ5	Q8NBQ5	Estradiol 17-beta-dehydrogenase 11	HSD17B11	5	5	5	20.7	20.7	20.7	32.935	2397800	27	17.7451	17.7858	17.805	17.809	17.7914	17.8496
	0.0693067	-0.00316048	P19387	P19387	DNA-directed RNA polymerase II subunit RPB3	POLR2C	8	8	8	45.8	45.8	45.8	31.441	2393300	45	16.4334	16.4514	16.4575	16.4551	16.4819	16.4758
	0.133062	0.0109329	Q8N4Q1	Q8N4Q1	Mitochondrial intermembrane space import and assembly protein 40	CHCHD4	4	4	4	41.5	41.5	41.5	15.996	2392200	28	17.2295	17.1787	17.1583	17.1459	17.1922	17.2225
	0.612382	0.0180346	P16455	P16455	Methylated-DNA--protein-cysteine methyltransferase	MGMT	5	5	5	33.8	33.8	33.8	21.646	2387800	35	17.1733	17.1575	17.1989	17.1486	17.1626	17.1747
	0.111887	0.00201035	Q96SK2	Q96SK2	Transmembrane protein 209	TMEM209	10	10	10	24.6	24.6	24.6	62.921	2384900	50	16.4629	16.4554	16.4603	16.4568	16.4691	16.474
	0.216613	-0.015089	Q9UH65	Q9UH65	Switch-associated protein 70	SWAP70	14	14	14	27.7	27.7	27.7	68.997	2382500	62	17.0788	17.0408	17.0748	17.1308	17.0809	17.1082
	0.278097	-0.0204926	Q14232	Q14232	Translation initiation factor eIF-2B subunit alpha	EIF2B1	8	8	8	31.8	31.8	31.8	33.712	2382100	29	17.0864	17.1462	17.0543	17.0695	17.1224	17.1089
	0.765285	0.0286007	Q9Y697	Q9Y697	Cysteine desulfurase, mitochondrial	NFS1	10	10	10	34.8	34.8	34.8	50.195	2378000	57	16.6955	16.6625	16.7221	16.7087	16.7309	16.6915
	0.4052	0.0258064	Q02252	Q02252	Methylmalonate-semialdehyde dehydrogenase [acylating], mitochondrial	ALDH6A1	8	8	8	20.6	20.6	20.6	57.839	2373700	39	16.9387	16.9784	17.0022	16.911	16.9622	16.9363
	0.246528	0.0135492	P13284	P13284	Gamma-interferon-inducible lysosomal thiol reductase	IFI30	3	3	3	19.6	19.6	19.6	27.963	2370600	18	17.7927	17.7655	17.7338	17.722	17.7605	17.7588
	0.0788969	-0.00725619	P68402	P68402	Platelet-activating factor acetylhydrolase IB subunit beta	PAFAH1B2	3	3	3	21.8	21.8	21.8	25.569	2365500	20	17.8622	17.908	17.8851	17.8331	17.905	17.9329
	0.892812	3.1165	Q9H299	Q9H299	SH3 domain-binding glutamic acid-rich-like protein 3	SH3BGRL3	3	3	3	31.2	31.2	31.2	10.438	2353700	11	17.8974	13.2937	18.0275	18.0918	17.9427	13.1326
	0.0936307	0.010259	Q6P1M0;Q6PCB7	Q6P1M0	Long-chain fatty acid transport protein 4	SLC27A4	9	9	9	20.8	20.8	20.8	72.063	2351900	40	16.8988	16.845	16.9276	16.8578	16.8128	16.9056
	0.704328	-0.0548331	Q9Y3B9	Q9Y3B9	RRP15-like protein	RRP15	7	7	7	29.4	29.4	29.4	31.484	2350400	34	17.0923	17.078	17.0333	17.0838	16.9713	17.0996
	0.296759	0.0189654	Q99543	Q99543	DnaJ homolog subfamily C member 2;DnaJ homolog subfamily C member 2, N-terminally processed	DNAJC2	12	12	12	27.7	27.7	27.7	71.996	2349600	49	16.6127	16.6263	16.5758	16.577	16.64	16.5684
	0.26343	-0.0238768	Q96EY7	Q96EY7	Pentatricopeptide repeat domain-containing protein 3, mitochondrial	PTCD3	13	13	13	25.5	25.5	25.5	78.549	2347200	77	16.3534	16.2838	16.2517	16.3514	16.2784	16.32
	0.00426114	-0.000398	O60220	O60220	Mitochondrial import inner membrane translocase subunit Tim8 A	TIMM8A	4	4	4	68	68	68	10.998	2343000	24	17.5623	17.6272	17.6178	17.5392	17.5844	17.5994
	1.01635	-0.0187912	P09104	P09104	Gamma-enolase	ENO2	12	10	10	44	34.8	34.8	47.268	2338100	45	16.7024	16.7424	16.7237	16.7228	16.7189	16.7362
	0.016312	-0.00197919	Q9H0P0	Q9H0P0	Cytosolic 5-nucleotidase 3A	NT5C3A	9	9	9	31.5	31.5	31.5	37.948	2331600	36	17.2458	17.3318	17.2756	17.2223	17.3269	17.3001
	0.0448073	0.00333913	Q49A26	Q49A26	Putative oxidoreductase GLYR1	GLYR1	11	11	11	29.1	29.1	29.1	60.547	2326100	49	16.4023	16.3848	16.3707	16.4349	16.4257	16.369
	0.0256449	0.00259018	Q9BUP0	Q9BUP0	EF-hand domain-containing protein D1	EFHD1	2	2	2	8.8	8.8	8.8	26.927	2325700	18	18.0264	18.1152	18.0794	18.0294	18.1017	18.0552
	0.500977	0.0383269	Q6PJT7	Q6PJT7	Zinc finger CCCH domain-containing protein 14	ZC3H14	14	14	14	25.7	25.7	25.7	82.875	2322400	61	16.2759	16.2585	16.2105	16.2044	16.3103	16.2188
	0.090006	0.00957108	Q99627	Q99627	COP9 signalosome complex subunit 8	COPS8	4	4	4	30.1	30.1	30.1	23.225	2320600	18	17.7549	17.7357	17.6524	17.682	17.6952	17.6561
	0.467843	-0.0257867	Q92922	Q92922	SWI/SNF complex subunit SMARCC1	SMARCC1	16	11	11	19.8	15.2	15.2	122.87	2307600	50	16.52	16.5443	16.5764	16.5772	16.5521	16.6044
	1.63007	-0.0494099	P61009	P61009	Signal peptidase complex subunit 3	SPCS3	2	2	2	12.8	12.8	12.8	20.313	2304000	12	17.5889	17.6114	17.5881	17.6527	17.5676	17.6287
	0.21464	-0.0201645	Q14320;Q9Y247	Q14320;Q9Y247	Protein FAM50A;Protein FAM50B	FAM50A;FAM50B	5	5	5	16.8	16.8	16.8	40.241	2302200	26	17.1377	17.1926	17.0858	17.1486	17.1996	17.1424
	0.539018	0.0339406	P41240	P41240	Tyrosine-protein kinase CSK	CSK	8	8	8	25.1	25.1	25.1	50.704	2300600	42	16.5384	16.5641	16.5444	16.4831	16.5454	16.4791
	0.195087	-0.00562604	Q9Y508	Q9Y508	E3 ubiquitin-protein ligase RNF114	RNF114	7	7	7	46.1	46.1	46.1	25.694	2297400	38	16.9599	16.9454	16.9291	16.9548	16.9572	16.963
	0.0144992	0.00113233	P02794	P02794	Ferritin heavy chain;Ferritin heavy chain, N-terminally processed	FTH1	6	6	6	39.3	39.3	39.3	21.225	2289700	40	16.6065	16.6112	16.6806	16.6462	16.6147	16.6409
	1.04756	-0.0298901	Q9UBB4	Q9UBB4	Ataxin-10	ATXN10	8	8	8	22.5	22.5	22.5	53.488	2276700	36	17.1086	17.1533	17.1072	17.1279	17.1355	17.1598
	0.0503037	0.0048631	Q86TU7	Q86TU7	Histone-lysine N-methyltransferase setd3	SETD3	11	11	11	23.2	23.2	23.2	67.256	2270000	51	16.469	16.4313	16.459	16.4061	16.435	16.511
	0.0220123	-0.00183932	P26440	P26440	Isovaleryl-CoA dehydrogenase, mitochondrial	IVD	6	6	6	19	19	19	46.65	2269300	49	16.3713	16.3682	16.3855	16.437	16.389	16.3461
	0.480332	-0.0217438	Q96KG9	Q96KG9	N-terminal kinase-like protein	SCYL1	11	11	11	20.2	20.2	20.2	89.63	2266400	48	16.0574	16.0411	16.0653	16.1023	16.0486	16.0931
	0.184054	0.0369949	Q7LBR1	Q7LBR1	Charged multivesicular body protein 1b	CHMP1B	3	3	3	12.6	12.6	12.6	22.109	2262900	15	18.0501	17.8677	18.0572	18.0942	17.9345	17.9688
	1.03422	0.0250371	Q6KC79	Q6KC79	Nipped-B-like protein	NIPBL	20	20	20	10.2	10.2	10.2	316.05	2259200	84	16.8653	16.8402	16.8631	16.8238	16.8724	16.8618
	1.41713	0.0538909	Q7Z7H5	Q7Z7H5	Transmembrane emp24 domain-containing protein 4	TMED4	3	2	2	19.8	12.3	12.3	25.943	2255300	18	17.6712	17.6496	17.6951	17.6231	17.7225	17.6543
	0.562041	0.0188904	P52758	P52758	Ribonuclease UK114	HRSP12	4	4	4	45.3	45.3	45.3	14.494	2254700	23	17.829	17.8161	17.8066	17.7764	17.8281	17.8146
	0.942745	0.0605494	Q9UPN3	Q9UPN3	Microtubule-actin cross-linking factor 1, isoforms 1/2/3/5	MACF1	31	31	31	6.1	6.1	6.1	838.3	2250200	100	16.3391	16.2411	16.377	16.2993	16.2931	16.287
	0.3335	-0.0131486	Q86X55	Q86X55	Histone-arginine methyltransferase CARM1	CARM1	7	7	7	17.3	17.3	17.3	65.853	2246600	40	16.924	16.8947	16.9009	16.9435	16.904	16.9301
	0.236031	0.019509	Q13330	Q13330	Metastasis-associated protein MTA1	MTA1	15	15	15	29.1	29.1	29.1	80.785	2238400	65	16.5595	16.5918	16.6512	16.5439	16.5829	16.5993
	0.574399	-0.0318359	Q7Z4S6	Q7Z4S6	Kinesin-like protein KIF21A	KIF21A	18	18	18	16.3	16.3	16.3	187.18	2235800	81	15.621	15.6488	15.5992	15.6475	15.6692	15.6885
	0.258845	0.00971921	Q8N6H7	Q8N6H7	ADP-ribosylation factor GTPase-activating protein 2	ARFGAP2	11	11	11	28.8	28.8	28.8	56.72	2235000	50	16.3912	16.359	16.3699	16.4001	16.3881	16.3609
	0.0367466	-0.00179736	Q13951	Q13951	Core-binding factor subunit beta	CBFB	5	5	5	33	33	33	21.508	2228100	30	17.477	17.438	17.4484	17.4776	17.4371	17.4523
	0.296672	-0.0380554	P49643	P49643	DNA primase large subunit	PRIM2	10	10	10	27.7	27.7	27.7	58.805	2220800	52	16.6141	16.6769	16.5271	16.5325	16.6032	16.6492
	0.318456	-0.0215778	Q969Z0	Q969Z0	Protein TBRG4	TBRG4	8	8	8	17.1	17.1	17.1	70.737	2217800	55	16.2662	16.2814	16.1916	16.2224	16.2393	16.2581
	0.689566	0.0367934	O60936	O60936	Nucleolar protein 3	NOL3	4	4	4	47.1	47.1	47.1	22.629	2211800	24	16.7378	16.7365	16.714	16.6844	16.7379	16.6584
	0.451065	-0.0259692	Q9Y5X3	Q9Y5X3	Sorting nexin-5	SNX5	8	8	8	20.5	20.5	20.5	46.816	2203600	42	17.3049	17.3397	17.2736	17.3548	17.3378	17.2997
	0.186118	-0.00801722	Q9NVS2	Q9NVS2	28S ribosomal protein S18a, mitochondrial	MRPS18A	5	5	5	23.5	23.5	23.5	22.184	2202500	38	17.3425	17.3863	17.3759	17.3554	17.3445	17.3452
	0.197957	-0.0117747	Q9Y376;Q9H9S4	Q9Y376	Calcium-binding protein 39	CAB39	11	11	11	31.4	31.4	31.4	39.869	2198600	48	16.3162	16.3416	16.3797	16.3716	16.3653	16.3832
	0.410128	0.0170199	P17568	P17568	NADH dehydrogenase [ubiquinone] 1 beta subcomplex subunit 7	NDUFB7	6	6	6	33.6	33.6	33.6	16.402	2193200	30	16.855	16.8349	16.8995	16.8601	16.8507	16.8591
	0.54073	0.0290359	Q9NR46	Q9NR46	Endophilin-B2	SH3GLB2	10	10	10	30.9	30.9	30.9	43.973	2191500	49	16.0567	15.9771	16.0358	16.023	16.0507	16.056
	0.315075	0.0260302	Q9Y5X1	Q9Y5X1	Sorting nexin-9	SNX9	9	9	9	23.7	23.7	23.7	66.591	2188600	43	16.6392	16.6694	16.6298	16.553	16.6408	16.6093
	0.0339215	0.00344404	P53384	P53384	Cytosolic Fe-S cluster assembly factor NUBP1	NUBP1	4	4	3	14.7	14.7	14.7	34.534	2182900	23	17.3733	17.421	17.4053	17.341	17.4316	17.4379
	0.475173	-1.43861	REV__P82094;Q9UIA0	REV__P82094;Q9UIA0	Cytohesin-4	CYTH4	2	2	2	2	2	2	122.84	2181300	11	14.2394	18.1548	18.1942	18.3691	18.1513	18.3767
	0.280804	-0.0430044	P07919	P07919	Cytochrome b-c1 complex subunit 6, mitochondrial	UQCRH	4	4	4	64.8	64.8	64.8	10.739	2166500	18	17.7256	17.8304	17.8892	17.8349	17.7011	17.7797
	0.794129	-0.0288372	P05362	P05362	Intercellular adhesion molecule 1	ICAM1	7	7	7	21.4	21.4	21.4	57.825	2155400	32	16.4035	16.4672	16.4529	16.4403	16.416	16.4514
	0.388487	-1.29793	Q9UHV9	Q9UHV9	Prefoldin subunit 2	PFDN2	2	2	2	16.9	16.9	16.9	16.648	2144700	16	18.0153	17.6685	17.9083	18.0676	13.7529	17.8342
	0.29473	-0.0424773	Q6FI81	Q6FI81	Anamorsin	CIAPIN1	8	8	8	29.2	29.2	29.2	33.582	2143000	33	16.9957	16.9444	17.0033	17.1376	17.0346	17.0789
	0.264476	-0.0110378	O14656	O14656	Torsin-1A	TOR1A	9	9	9	32.5	32.5	32.5	37.808	2138200	53	16.2981	16.2921	16.3073	16.3432	16.2942	16.2975
	0.53448	0.0218074	Q13509	Q13509	Tubulin beta-3 chain	TUBB3	15	5	5	46.4	21.1	21.1	50.432	2137400	29	17.3283	17.3328	17.3541	17.3218	17.3211	17.2835
	1.67948	0.0971006	Q14739	Q14739	Lamin-B receptor	LBR	4	4	4	7.3	7.3	7.3	70.702	2128000	19	17.6379	17.4983	17.5492	17.5088	17.606	17.4947
	0.372267	0.0288881	P08648	P08648	Integrin alpha-5;Integrin alpha-5 heavy chain;Integrin alpha-5 light chain	ITGA5	11	11	11	15.8	15.8	15.8	114.54	2121200	44	17.08	17.1338	17.1556	17.0575	17.146	17.1037
	0.304361	0.0215276	P61020	P61020	Ras-related protein Rab-5B	RAB5B	8	5	5	47.9	33	33	23.707	2111900	32	16.7853	16.7619	16.7664	16.7156	16.7051	16.7148
	0.631548	-0.0685476	O95302	O95302	Peptidyl-prolyl cis-trans isomerase FKBP9	FKBP9	7	7	7	15.1	15.1	15.1	63.083	2108500	27	17.1355	17.2812	17.2379	17.2945	17.3017	17.3051
	0.268347	-0.027914	P49406	P49406	39S ribosomal protein L19, mitochondrial	MRPL19	6	6	6	17.1	17.1	17.1	33.535	2097900	32	16.8479	16.9699	16.9811	16.9507	16.9581	16.9503
	0.422878	0.0387217	P57678	P57678	Gem-associated protein 4	GEMIN4	12	12	12	17	17	17	120.04	2097300	66	15.8302	15.8473	15.8708	15.7745	15.9145	15.8775
	0.025281	-0.00130145	Q96BP3	Q96BP3	Peptidylprolyl isomerase domain and WD repeat-containing protein 1	PPWD1	13	13	13	28	28	28	73.574	2081100	62	16.8526	16.8892	16.8617	16.8736	16.8862	16.8416
	0.618275	0.0392704	P19388	P19388	DNA-directed RNA polymerases I, II, and III subunit RPABC1	POLR2E	5	5	5	24.8	24.8	24.8	24.551	2079000	22	17.1885	17.1186	17.1296	17.1543	17.1486	17.076
	0.100117	-0.0168209	Q9BT09	Q9BT09	Protein canopy homolog 3	CNPY3	5	5	5	24.8	24.8	24.8	30.748	2076600	21	17.7968	17.6962	17.7746	17.8095	17.635	17.7512
	2.60352	-0.0370693	O60287	O60287	Nucleolar pre-ribosomal-associated protein 1	URB1	20	20	20	12.9	12.9	12.9	254.39	2067000	78	15.7112	15.7548	15.7077	15.7394	15.7038	15.7398
	0.50823	0.0406462	P06280	P06280	Alpha-galactosidase A	GLA	4	4	4	14.9	14.9	14.9	48.766	2065300	19	17.3097	17.312	17.3595	17.3572	17.4056	17.2836
	1.22363	0.0601673	Q02388	Q02388	Collagen alpha-1(VII) chain	COL7A1	13	13	13	8.1	8.1	8.1	295.22	2064200	58	16.1873	16.0719	16.1456	16.1277	16.1347	16.0874
	0.160541	0.0149918	Q9HCS7	Q9HCS7	Pre-mRNA-splicing factor SYF1	XAB2	12	12	12	19.5	19.5	19.5	100.01	2060500	49	16.5857	16.5788	16.5524	16.534	16.6385	16.6188
	0.294591	0.0246913	P20340	P20340	Ras-related protein Rab-6A	RAB6A	6	6	4	27.9	27.9	23.1	23.593	2058800	26	17.0542	16.9814	16.9936	16.9809	17.0523	17.0637
	0.147706	-0.0133508	Q9Y2R9	Q9Y2R9	28S ribosomal protein S7, mitochondrial	MRPS7	5	5	5	24	24	24	28.134	2056900	35	17.1356	17.1949	17.1065	17.1276	17.1994	17.1591
	0.110289	0.0101649	O95470	O95470	Sphingosine-1-phosphate lyase 1	SGPL1	6	6	6	16.9	16.9	16.9	63.523	2054300	32	17.1064	17.1161	17.1491	17.0806	17.044	17.0722
	0.239707	0.0195662	O75122	O75122	CLIP-associating protein 2	CLASP2	12	12	12	14.7	14.7	14.7	141.06	2053400	67	15.801	15.8537	15.8219	15.7477	15.8351	15.798
	0.415411	0.0479069	Q9H6F5	Q9H6F5	Coiled-coil domain-containing protein 86	CCDC86	6	6	6	26.7	26.7	26.7	40.235	2046500	26	17.226	17.2332	17.2014	17.0868	17.255	17.2186
	0.154358	0.012888	O75663	O75663	TIP41-like protein	TIPRL	8	8	8	30.9	30.9	30.9	31.444	2046100	34	16.6073	16.6683	16.6691	16.6147	16.6983	16.6531
	0.103461	0.00358963	Q14671	Q14671	Pumilio homolog 1	PUM1	13	13	11	15.3	15.3	13.6	126.47	2044900	48	16.396	16.3625	16.3885	16.3854	16.3704	16.3961
	0.750085	0.0449371	Q15435	Q15435	Protein phosphatase 1 regulatory subunit 7	PPP1R7	9	9	9	34.7	34.7	34.7	41.564	2040600	46	16.469	16.4938	16.5269	16.4429	16.4956	16.42
	0.385755	0.0207094	P13807	P13807	Glycogen [starch] synthase, muscle	GYS1	8	8	8	15.7	15.7	15.7	83.785	2039300	39	16.4095	16.4202	16.3915	16.3753	16.4011	16.3444
	0.788579	-0.0320479	Q9NT62	Q9NT62	Ubiquitin-like-conjugating enzyme ATG3	ATG3	6	6	6	23.9	23.9	23.9	35.864	2032300	31	17.453	17.5196	17.4979	17.5321	17.4996	17.495
	0.381031	-0.0302448	O75940	O75940	Survival of motor neuron-related-splicing factor 30	SMNDC1	6	6	6	37.8	37.8	37.8	26.711	2026000	31	16.8694	16.8323	16.8641	16.9289	16.8123	16.8753
	0.188329	0.0175851	Q13769	Q13769	THO complex subunit 5 homolog	THOC5	11	11	11	22	22	22	78.507	2024400	51	16.1386	16.1919	16.1832	16.0838	16.1294	16.1228
	0.0498969	0.00541623	Q96D46	Q96D46	60S ribosomal export protein NMD3	NMD3	8	8	8	23.5	23.5	23.5	57.603	2022600	50	16.1755	16.1678	16.0992	16.1372	16.2208	16.1743
	0.467125	0.0492643	Q9UL15	Q9UL15	BAG family molecular chaperone regulator 5	BAG5	9	9	9	28	28	28	51.199	2015500	41	16.7792	16.8128	16.8966	16.7307	16.8445	16.8291
	0.0155784	0.00136312	Q4VC31	Q4VC31	Coiled-coil domain-containing protein 58	CCDC58	5	5	5	52.8	52.8	52.8	16.62	2015100	36	16.7293	16.744	16.7508	16.7874	16.8162	16.7608
	0.660014	0.0397822	Q9UBV2	Q9UBV2	Protein sel-1 homolog 1	SEL1L	9	9	9	18	18	18	88.754	2011600	45	17.0724	17.0326	17.1004	16.9946	17.0291	17.0554
	0.704478	-0.0294628	Q8WUX1	Q8WUX1	Sodium-coupled neutral amino acid transporter 5	SLC38A5	5	5	5	11.7	11.7	11.7	51.457	2010200	17	17.7089	17.7021	17.7048	17.7549	17.6739	17.7191
	0.551838	-0.0321687	Q08379	Q08379	Golgin subfamily A member 2	GOLGA2	14	14	14	19.7	19.7	19.7	113.08	2000500	74	15.4612	15.5143	15.464	15.4623	15.4964	15.5414
	0.274739	0.0129	P04183	P04183	Thymidine kinase, cytosolic	TK1	6	6	6	32.9	32.9	32.9	25.468	1999600	26	16.7633	16.7109	16.7538	16.7733	16.7619	16.7562
	0.460692	-0.0348905	Q9BZI7	Q9BZI7	Regulator of nonsense transcripts 3B	UPF3B	7	7	7	19.3	19.3	19.3	57.761	1998900	34	16.7685	16.7762	16.7637	16.8675	16.8239	16.817
	0.340003	0.0224628	Q96ER9	Q96ER9	Coiled-coil domain-containing protein 51	CCDC51	6	6	6	19.5	19.5	19.5	45.811	1996800	33	16.221	16.1691	16.1602	16.1224	16.1521	16.1744
	0.850047	-0.0553506	Q9NWV4	Q9NWV4	UPF0587 protein C1orf123	C1orf123	3	3	3	27.5	27.5	27.5	18.048	1995000	22	16.9472	16.9961	16.9725	16.9991	16.9898	17.0804
	0.0282415	0.00382678	Q9NPE3	Q9NPE3	H/ACA ribonucleoprotein complex subunit 3	NOP10	3	3	3	45.3	45.3	45.3	7.7059	1993800	25	16.8698	16.928	16.9753	16.8868	16.9705	16.9894
	0.62133	0.0231202	Q68EM7	Q68EM7	Rho GTPase-activating protein 17	ARHGAP17	8	8	8	13.4	13.4	13.4	95.436	1988500	49	16.2517	16.2499	16.2504	16.2129	16.2831	16.2531
	0.0206685	-0.00155512	Q9NVH1	Q9NVH1	DnaJ homolog subfamily C member 11	DNAJC11	9	9	9	19.5	19.5	19.5	63.277	1984300	40	17.0139	17.0156	17.0247	17.0696	17.077	17.0351
	0.342926	-0.039004	Q14134	Q14134	Tripartite motif-containing protein 29	TRIM29	9	9	9	20.2	20.2	20.2	65.834	1981300	40	16.343	16.4927	16.4262	16.4305	16.3897	16.3528
	0.142428	0.00816091	P25325	P25325	3-mercaptopyruvate sulfurtransferase	MPST	6	6	6	33.7	33.7	33.7	33.178	1980200	38	16.5406	16.5851	16.6051	16.559	16.5937	16.5708
	1.81637	-0.0406532	P50750	P50750	Cyclin-dependent kinase 9	CDK9	7	6	6	21	18.8	18.8	42.777	1978400	24	17.2202	17.269	17.2339	17.2868	17.2473	17.2675
	0.753309	0.0185382	Q9NWT1	Q9NWT1	p21-activated protein kinase-interacting protein 1	PAK1IP1	7	7	7	23	23	23	43.963	1977600	42	16.3068	16.2953	16.2886	16.286	16.3259	16.2844
	0.0342311	0.00402832	Q9UBU9	Q9UBU9	Nuclear RNA export factor 1	NXF1	11	11	11	22.9	22.9	22.9	70.182	1971900	49	16.917	16.9651	16.9251	16.888	17.0036	16.9805
	0.125348	-0.0143751	Q5TDH0;Q8WTU0	Q5TDH0	Protein DDI1 homolog 2	DDI2	9	9	9	35.3	35.3	35.3	44.522	1964100	48	16.199	16.2133	16.289	16.2288	16.2291	16.318
	0.745903	-0.0577291	Q9NRG9	Q9NRG9	Aladin	AAAS	9	9	9	22.5	22.5	22.5	59.573	1963700	37	16.9632	17.044	17.0464	17.1204	17.0295	17.0479
	0.552083	0.0394135	Q16539	Q16539	Mitogen-activated protein kinase 14	MAPK14	9	9	9	29.2	29.2	29.2	41.293	1961400	42	16.1346	16.1575	16.1355	16.061	16.1798	16.1132
	0.00464949	0.000452677	Q96EY8	Q96EY8	Cob(I)yrinic acid a,c-diamide adenosyltransferase, mitochondrial	MMAB	5	5	5	28.8	28.8	28.8	27.388	1955500	32	17.3188	17.3941	17.3644	17.3322	17.4101	17.3656
	1.15667	-0.0650101	Q7Z2W9	Q7Z2W9	39S ribosomal protein L21, mitochondrial	MRPL21	6	6	6	42.9	42.9	42.9	22.814	1949800	33	16.4016	16.4891	16.4467	16.5221	16.4119	16.444
	0.0451725	-0.00405312	O60825;P16118;Q16877	O60825	6-phosphofructo-2-kinase/fructose-2,6-bisphosphatase 2;6-phosphofructo-2-kinase;Fructose-2,6-bisphosphatase	PFKFB2	13	13	13	31.7	31.7	31.7	58.476	1933700	55	16.035	16.0542	16.1154	16.1199	16.0938	16.0824
	1.89489	0.107398	P82663	P82663	28S ribosomal protein S25, mitochondrial	MRPS25	8	8	8	53.8	53.8	53.8	20.116	1931100	38	16.4855	16.3913	16.4509	16.3193	16.479	16.3826
	0.403649	0.0288932	Q5JVF3	Q5JVF3	PCI domain-containing protein 2	PCID2	7	7	7	21.3	21.3	21.3	46.029	1921900	47	16.3274	16.3526	16.3854	16.275	16.35	16.3485
	0.489824	0.0848338	Q9Y5J7	Q9Y5J7	Mitochondrial import inner membrane translocase subunit Tim9	TIMM9	6	6	6	68.5	68.5	68.5	10.378	1914600	25	17.3967	17.1157	17.1995	17.1914	17.1793	17.2139
	1.32763	0.0396722	P07858	P07858	Cathepsin B;Cathepsin B light chain;Cathepsin B heavy chain	CTSB	7	7	7	25.7	25.7	25.7	37.821	1913300	34	16.8199	16.7538	16.7945	16.7874	16.8258	16.78
	0.0363851	0.00577927	Q86SX6	Q86SX6	Glutaredoxin-related protein 5, mitochondrial	GLRX5	3	3	3	28	28	28	16.628	1909900	21	17.3926	17.5081	17.4835	17.3784	17.3967	17.369
	0.678849	0.0467978	Q6PGP7	Q6PGP7	Tetratricopeptide repeat protein 37	TTC37	15	15	15	14.9	14.9	14.9	175.48	1908000	64	15.8391	15.7936	15.8818	15.834	15.9165	15.8694
	0.346282	-0.0371787	Q9H7E9	Q9H7E9	UPF0488 protein C8orf33	C8orf33	5	5	5	34.5	34.5	34.5	24.992	1906800	30	16.8465	16.8786	16.9018	16.997	16.8833	16.8676
	0.232296	0.0267188	Q9H8S9	Q9H8S9	MOB kinase activator 1A	MOB1A	4	4	4	22.2	22.2	22.2	25.079	1906200	21	17.0473	17.1242	17.1381	16.9977	17.0885	17.0718
	0.537861	0.0245845	Q96JM3	Q96JM3	Chromosome alignment-maintaining phosphoprotein 1	CHAMP1	14	14	14	21.6	21.6	21.6	89.098	1905900	68	15.8205	15.8408	15.8289	15.7912	15.8308	15.7744
	0.714421	-0.0688686	Q5JRA6	Q5JRA6	Melanoma inhibitory activity protein 3	MIA3	18	18	18	13.6	13.6	13.6	213.7	1905500	76	15.7603	15.776	15.8115	15.9034	15.7974	15.8963
	0.0452472	0.00458845	Q9HC07	Q9HC07	Transmembrane protein 165	TMEM165	3	3	3	18.5	18.5	18.5	34.905	1904600	18	17.4328	17.4046	17.4456	17.4525	17.4964	17.504
	0.11367	0.0106449	Q92890	Q92890	Ubiquitin fusion degradation protein 1 homolog	UFD1L	9	9	9	45	45	45	34.5	1903300	36	17.0327	17.0552	17.0039	16.9734	16.9805	16.9566
	0.135519	0.0143318	O60306	O60306	Intron-binding protein aquarius	AQR	13	13	13	11.2	11.2	11.2	171.29	1894300	54	16.0109	16.0477	16.1297	16.0532	16.0236	16.0204
	0.200068	-0.0265681	Q9BUP3	Q9BUP3	Oxidoreductase HTATIP2	HTATIP2	7	7	7	36	36	36	27.049	1893300	37	16.5922	16.6297	16.5311	16.6542	16.7027	16.6217
	0.357461	-0.0230192	Q53FA7	Q53FA7	Quinone oxidoreductase PIG3	TP53I3	7	7	7	22	22	22	35.536	1887700	39	16.3373	16.4133	16.358	16.323	16.3448	16.3728
	0.437809	0.0223764	Q14353	Q14353	Guanidinoacetate N-methyltransferase	GAMT	4	4	4	29.2	29.2	29.2	26.318	1885900	26	17.2378	17.2724	17.2873	17.2216	17.2858	17.2498
	0.433582	0.0350704	Q96S55	Q96S55	ATPase WRNIP1	WRNIP1	9	9	9	20.2	20.2	20.2	72.132	1879300	45	16.2377	16.2331	16.259	16.1377	16.1985	16.2192
	0.0589535	0.00273259	P49023	P49023	Paxillin	PXN	9	9	9	22	22	22	64.505	1865800	42	16.1173	16.1393	16.1325	16.148	16.1595	16.1139
	0.234522	0.0303027	Q9Y2Z4	Q9Y2Z4	Tyrosine--tRNA ligase, mitochondrial	YARS2	9	9	9	31.2	31.2	31.2	53.198	1865800	44	16.6323	16.6903	16.6374	16.5328	16.6921	16.6477
	0.0475347	0.00900523	Q86V48	Q86V48	Leucine zipper protein 1	LUZP1	14	14	14	18.8	18.8	18.8	120.27	1850800	60	16.1031	16.2067	16.1222	16.0201	16.2017	16.1732
	0.107865	-0.0128237	Q9BSH4	Q9BSH4	Translational activator of cytochrome c oxidase 1	TACO1	5	5	5	21.2	21.2	21.2	32.477	1847500	34	16.684	16.8028	16.7256	16.7316	16.7937	16.7074
	0.0435231	0.00306638	Q13907;Q9BXS1	Q13907	Isopentenyl-diphosphate Delta-isomerase 1	IDI1	6	6	6	41.9	41.9	41.9	26.319	1836800	39	16.4088	16.4071	16.4186	16.3812	16.4302	16.4601
	1.0645	-0.0224228	Q07157	Q07157	Tight junction protein ZO-1	TJP1	18	18	18	16.3	16.3	16.3	195.46	1835600	62	15.9359	15.9825	15.9541	15.9559	15.9544	15.9731
	0.343476	0.0255159	Q9H0S4	Q9H0S4	Probable ATP-dependent RNA helicase DDX47	DDX47	10	10	10	34.3	34.3	34.3	50.646	1832100	46	16.1762	16.1687	16.1946	16.0985	16.119	16.1461
	0.231734	-0.00976912	Q92541	Q92541	RNA polymerase-associated protein RTF1 homolog	RTF1	9	9	9	14.9	14.9	14.9	80.313	1830500	47	15.8339	15.8689	15.8436	15.8537	15.8307	15.8149
	0.659507	-0.0433757	Q6ZRP7	Q6ZRP7	Sulfhydryl oxidase 2	QSOX2	11	11	11	21.3	21.3	21.3	77.528	1826400	54	15.946	15.9821	15.9737	15.9793	15.9767	16.0651
	0.334784	-0.0201607	O15541	O15541	RING finger protein 113A	RNF113A	7	7	7	28	28	28	38.787	1823000	36	16.0481	16.1054	16.0707	16.1106	16.0747	16.0379
	0.867554	0.100595	Q9BUR5	Q9BUR5	Apolipoprotein O	APOO	3	3	3	20.2	20.2	20.2	22.284	1811300	17	17.7016	17.5338	17.59	17.5183	17.5304	17.4681
	0.539786	-0.0361722	Q96ST3	Q96ST3	Paired amphipathic helix protein Sin3a	SIN3A	9	9	9	9.5	9.5	9.5	145.17	1810200	48	16.7494	16.8602	16.8122	16.8287	16.8026	16.7837
	0.0637344	0.00644652	Q5T6F2	Q5T6F2	Ubiquitin-associated protein 2	UBAP2	9	9	9	13.7	13.7	13.7	117.11	1807500	44	15.9983	16.0647	16.0472	16.0356	16.1157	16.0416
	0.729191	-0.0605809	Q9NVU7	Q9NVU7	Protein SDA1 homolog	SDAD1	11	11	11	17.8	17.8	17.8	79.87	1805200	48	16.0501	16.0151	15.9468	16.0858	16.0072	16.085
	1.30521	-0.223534	O75937	O75937	DnaJ homolog subfamily C member 8	DNAJC8	7	7	6	34.8	34.8	24.1	29.841	1799000	21	17.2383	17.2388	17.05	17.4148	17.0652	17.3704
	0.182893	0.0108337	Q92783	Q92783	Signal transducing adapter molecule 1	STAM	9	9	9	22.6	22.6	22.6	59.179	1795500	40	16.3821	16.371	16.4434	16.4032	16.3915	16.4103
	1.13808	0.0791842	P29992	P29992	Guanine nucleotide-binding protein subunit alpha-11	GNA11	6	6	4	22.6	22.6	15	42.123	1792900	29	17.4554	17.3516	17.4227	17.3397	17.4803	17.4295
	0.211847	-0.0107193	P11171	P11171	Protein 4.1	EPB41	9	9	9	15.7	15.7	15.7	97.016	1784700	49	16.7513	16.7753	16.7195	16.7161	16.7287	16.7402
	0.0581457	0.00831095	Q9Y639	Q9Y639	Neuroplastin	NPTN	5	5	5	17.1	17.1	17.1	44.387	1783300	30	16.6669	16.7105	16.6109	16.5856	16.7225	16.6793
	0.18515	0.0151323	P13984	P13984	General transcription factor IIF subunit 2	GTF2F2	6	6	6	25.3	25.3	25.3	28.38	1778400	35	16.2645	16.3331	16.3075	16.244	16.3144	16.2639
	0.185369	-0.0136172	P61764	P61764	Syntaxin-binding protein 1	STXBP1	9	9	9	18.7	18.7	18.7	67.568	1778400	36	17.0828	17.1703	17.1129	17.1082	17.1433	17.1013
	0.0393333	-0.00562032	Q99988	Q99988	Growth/differentiation factor 15	GDF15	7	7	7	29.9	29.9	29.9	34.14	1774300	30	16.4868	16.366	16.4393	16.4745	16.3816	16.484
	0.283266	0.0277847	Q1ED39	Q1ED39	Lysine-rich nucleolar protein 1	KNOP1	10	10	10	31.7	31.7	31.7	51.588	1773900	49	16.0774	16.0863	16.0484	16.0891	16.1192	15.9864
	0.661846	-0.0548986	O75438	O75438	NADH dehydrogenase [ubiquinone] 1 beta subcomplex subunit 1	NDUFB1	4	4	4	36.2	36.2	36.2	6.9611	1772900	18	17.3334	17.3037	17.2849	17.3279	17.2338	17.3852
	0.0480699	-0.00756709	Q9UNP9	Q9UNP9	Peptidyl-prolyl cis-trans isomerase E	PPIE	5	5	5	27.2	27.2	27.2	33.43	1766600	22	17.4796	17.3644	17.3929	17.5279	17.4243	17.4273
	0.0532095	0.00996304	Q9UKF6	Q9UKF6	Cleavage and polyadenylation specificity factor subunit 3	CPSF3	12	12	12	26	26	26	77.485	1766400	48	16.1267	16.1915	16.1002	15.9786	16.112	16.1389
	0.45752	0.0176716	O00763	O00763	Acetyl-CoA carboxylase 2;Biotin carboxylase	ACACB	8	8	8	4	4	4	276.54	1764200	32	16.3091	16.2454	16.2705	16.2723	16.2648	16.2736
	0.481397	-0.0551675	Q14108	Q14108	Lysosome membrane protein 2	SCARB2	5	5	5	13.2	13.2	13.2	54.29	1761200	24	16.7619	16.9119	16.7361	16.7619	16.7908	16.7805
	0.26514	-0.0219148	Q96JJ3;Q92556	Q96JJ3	Engulfment and cell motility protein 2	ELMO2	9	9	9	18.1	18.1	18.1	82.614	1759400	35	16.6934	16.73	16.7396	16.6756	16.6514	16.7446
	0.315859	0.0345898	Q86U44	Q86U44	N6-adenosine-methyltransferase 70 kDa subunit	METTL3	7	7	7	16.6	16.6	16.6	64.473	1758200	30	16.7253	16.7892	16.7556	16.6441	16.78	16.7239
	0.419585	1.28589	Q13595	Q13595	Transformer-2 protein homolog alpha	TRA2A	4	4	4	18.1	18.1	18.1	32.688	1758100	13	17.84	17.8168	17.9119	17.936	17.8194	13.9608
	0.346822	-0.0386556	O95070	O95070	Protein YIF1A	YIF1A	3	3	3	13.3	13.3	13.3	32.011	1757600	23	16.4677	16.5175	16.5293	16.6325	16.5543	16.5173
	0.625082	0.0572465	Q9H5Q4	Q9H5Q4	Dimethyladenosine transferase 2, mitochondrial	TFB2M	8	8	8	22	22	22	45.348	1757100	31	17.0542	17.0143	16.9714	16.9797	17.0475	16.9074
	0.329752	0.00613467	Q15006	Q15006	ER membrane protein complex subunit 2	EMC2	7	7	7	31.6	31.6	31.6	34.833	1754200	28	17.1233	17.1358	17.1339	17.1253	17.1348	17.1126
	0.186284	-0.0214844	Q99417	Q99417	C-Myc-binding protein	MYCBP	6	6	6	54.4	54.4	54.4	11.967	1752400	25	16.6684	16.7542	16.7071	16.6314	16.7067	16.7611
	0.460197	0.0251586	Q9NRG0	Q9NRG0	Chromatin accessibility complex protein 1	CHRAC1	2	2	2	19.8	19.8	19.8	14.71	1748200	12	17.6654	17.6409	17.7181	17.6959	17.6765	17.6477
	0.00263277	-0.000279109	Q86WR0	Q86WR0	Coiled-coil domain-containing protein 25	CCDC25	5	5	5	27.9	27.9	27.9	24.479	1748000	28	16.8989	16.9364	16.8608	16.8642	16.9547	16.9146
	0.0517991	0.00456619	O95400	O95400	CD2 antigen cytoplasmic tail-binding protein 2	CD2BP2	4	4	4	19.4	19.4	19.4	37.646	1747200	23	17.5811	17.6552	17.6495	17.6203	17.6391	17.5805
	0.583547	-0.0458158	Q9H3P2	Q9H3P2	Negative elongation factor A	NELFA	10	10	10	27.8	27.8	27.8	57.276	1746300	40	16.3594	16.4152	16.2826	16.3241	16.3383	16.3784
	0.661854	-0.0190779	Q8IXH7	Q8IXH7	Negative elongation factor C/D	NELFCD	7	7	7	14.2	14.2	14.2	66.246	1742900	31	16.2926	16.3128	16.3084	16.3442	16.3251	16.3263
	0.403533	1.266	Q969L2	Q969L2	Protein MAL2	MAL2	2	2	2	18.2	18.2	18.2	19.125	1733600	15	17.942	14.0148	17.9226	18.0412	17.9531	17.9637
	0.119568	0.0105546	Q9BWS9	Q9BWS9	Chitinase domain-containing protein 1	CHID1	7	7	7	22.1	22.1	22.1	44.94	1730600	38	16.6375	16.5885	16.5322	16.5582	16.5957	16.587
	0.0774518	-0.00566355	Q13616	Q13616	Cullin-1	CUL1	9	9	9	17	17	17	89.677	1722300	47	16.6085	16.6684	16.6829	16.6231	16.6291	16.646
	0.473759	0.0173206	Q9BV44	Q9BV44	THUMP domain-containing protein 3	THUMPD3	9	9	9	22.9	22.9	22.9	57.002	1712000	42	16.4282	16.407	16.4417	16.407	16.3906	16.3945
	0.526882	0.0366828	Q9UBB9	Q9UBB9	Tuftelin-interacting protein 11	TFIP11	10	10	10	15.5	15.5	15.5	96.819	1711900	50	16.1343	16.1766	16.1939	16.0923	16.1853	16.1345
	0.0598063	-0.00870069	Q9NR28	Q9NR28	Diablo homolog, mitochondrial	DIABLO	5	5	5	26.4	26.4	26.4	27.131	1711400	26	16.8594	16.9845	16.9385	16.9259	17.0224	16.9359
	0.0434729	-0.00582314	Q6P1N0	Q6P1N0	Coiled-coil and C2 domain-containing protein 1A	CC2D1A	11	11	11	17	17	17	104.06	1709900	49	15.6301	15.6263	15.6057	15.5386	15.6056	15.694
	0.433532	-0.0178038	Q16204	Q16204	Coiled-coil domain-containing protein 6	CCDC6	10	10	10	26.8	26.8	26.8	53.29	1708100	46	16.3168	16.3572	16.3102	16.3347	16.309	16.2975
	0.17935	-0.0168902	O43493	O43493	Trans-Golgi network integral membrane protein 2	TGOLN2	4	4	4	12.1	12.1	12.1	51.018	1706600	23	16.5267	16.6211	16.6457	16.5874	16.583	16.5975
	0.156401	0.00513395	Q5SWX8	Q5SWX8	Protein odr-4 homolog	ODR4	7	7	7	21.1	21.1	21.1	51.103	1705100	35	16.5842	16.5496	16.575	16.5893	16.5738	16.5786
	0.279796	-0.0284443	Q9NQX3	Q9NQX3	Gephyrin;Molybdopterin adenylyltransferase;Molybdopterin molybdenumtransferase	GPHN	14	14	14	28.1	28.1	28.1	79.748	1703300	55	15.7343	15.7962	15.7623	15.8366	15.7522	15.7014
	0.00419823	0.00113901	Q5JSH3	Q5JSH3	WD repeat-containing protein 44	WDR44	17	17	17	26.5	26.5	26.5	101.37	1703200	67	15.8706	15.9485	15.9513	15.8549	15.7268	15.7418
	0.320498	0.0752748	Q8TCC3	Q8TCC3	39S ribosomal protein L30, mitochondrial	MRPL30	2	2	2	17.4	17.4	17.4	18.546	1696300	12	17.7577	17.4712	17.4367	17.515	17.5312	17.5136
	0.190592	-0.0289841	P52564	P52564	Dual specificity mitogen-activated protein kinase kinase 6	MAP2K6	7	7	7	28.7	28.7	28.7	37.492	1695300	26	16.5395	16.5662	16.4642	16.6352	16.5875	16.4768
	0.31004	-0.00835609	Q8NBN3	Q8NBN3	Transmembrane protein 87A	TMEM87A	5	5	5	10.5	10.5	10.5	63.429	1694700	23	17.1418	17.123	17.1234	17.1329	17.1137	17.1481
	0.435002	0.0375808	Q71RC2	Q71RC2	La-related protein 4	LARP4	11	11	11	22.8	22.8	22.8	80.595	1691900	58	15.9099	15.9443	15.9592	15.8647	15.9983	15.9457
	0.0510226	0.00598717	Q9Y2P8	Q9Y2P8	RNA 3-terminal phosphate cyclase-like protein	RCL1	6	6	6	19.8	19.8	19.8	40.842	1690900	26	16.7477	16.7156	16.8209	16.7485	16.7058	16.7923
	0.791449	0.0785522	O43678	O43678	NADH dehydrogenase [ubiquinone] 1 alpha subcomplex subunit 2	NDUFA2	2	2	2	31.3	31.3	31.3	10.921	1690100	13	17.7787	17.7359	17.7511	17.598	17.7702	17.7305
	0.15067	0.0178045	Q53H96	Q53H96	Pyrroline-5-carboxylate reductase 3	PYCRL	7	7	7	37.6	37.6	37.6	28.663	1687200	38	16.1309	16.1801	16.182	16.0543	16.1525	16.1776
	1.41833	-0.166763	Q9BUL8	Q9BUL8	Programmed cell death protein 10	PDCD10	5	5	5	32.1	32.1	32.1	24.701	1686400	21	16.9488	16.9955	16.9225	17.147	16.8396	17.0688
	0.444207	-0.0244083	O15084	O15084	Serine/threonine-protein phosphatase 6 regulatory ankyrin repeat subunit A	ANKRD28	9	9	9	13.6	13.6	13.6	112.96	1685500	36	17.2696	17.3519	17.3374	17.3067	17.3024	17.324
	0.82607	-0.0628312	Q9HAB8	Q9HAB8	Phosphopantothenate--cysteine ligase	PPCS	6	6	6	21.9	21.9	21.9	34.005	1679000	24	16.8692	16.9399	16.9041	16.903	16.8981	17.0169
	0.851415	0.0616557	P36543	P36543	V-type proton ATPase subunit E 1	ATP6V1E1	5	5	5	22.6	22.6	22.6	26.145	1678100	18	17.3132	17.1747	17.2319	17.1985	17.2033	17.1903
	0.450897	-1.24422	Q9BTD8	Q9BTD8	RNA-binding protein 42	RBM42	5	5	5	17.1	17.1	17.1	50.413	1676600	16	17.5043	17.5369	13.938	17.6857	17.487	17.4394
	0.0119645	-0.000911713	Q96C57	Q96C57	Uncharacterized protein C12orf43	C12orf43	6	6	6	38.9	38.9	38.9	28.17	1671200	30	16.4867	16.4731	16.4854	16.4716	16.4155	16.4456
	0.410061	-0.0563316	Q9Y6A9	Q9Y6A9	Signal peptidase complex subunit 1	SPCS1	1	1	1	14.7	14.7	14.7	11.805	1669400	12	17.6389	17.5915	17.5433	17.7565	17.6212	17.6244
	0.696144	-0.0470111	Q08AM6	Q08AM6	Protein VAC14 homolog	VAC14	9	9	9	15.5	15.5	15.5	87.972	1668800	45	16.2977	16.2727	16.2438	16.3487	16.2901	16.3512
	0.643095	-0.0405324	Q9H0C8	Q9H0C8	Integrin-linked kinase-associated serine/threonine phosphatase 2C	ILKAP	8	8	8	22.4	22.4	22.4	42.906	1663700	38	16.3414	16.427	16.3854	16.3699	16.3956	16.4471
	0.64726	-0.0740534	Q8WW59	Q8WW59	SPRY domain-containing protein 4	SPRYD4	8	8	8	41.1	41.1	41.1	23.128	1661000	34	16.9164	16.9237	16.9324	17.092	16.9051	16.9604
	0.168008	-0.0163377	Q13523	Q13523	Serine/threonine-protein kinase PRP4 homolog	PRPF4B	8	8	8	9.8	9.8	9.8	116.99	1654500	37	16.5179	16.5944	16.5201	16.5733	16.5675	16.4868
	0.447366	-0.0594978	O60547	O60547	GDP-mannose 4,6 dehydratase	GMDS	9	9	9	32	32	32	41.949	1652300	33	16.5417	16.5048	16.4575	16.6542	16.4778	16.4964
	0.163743	0.0094293	O75792	O75792	Ribonuclease H2 subunit A	RNASEH2A	4	4	4	20.1	20.1	20.1	33.395	1649100	30	16.816	16.8451	16.8336	16.7913	16.7992	16.784
	1.18344	-0.0754948	Q96QC0	Q96QC0	Serine/threonine-protein phosphatase 1 regulatory subunit 10	PPP1R10	7	7	7	11.3	11.3	11.3	99.057	1648500	26	16.8546	16.9201	16.827	16.9578	16.9203	16.9506
	0.113304	-0.0137539	P0DPB6	P0DPB6			3	3	3	34.6	34.6	34.6	15.237	1647700	28	16.7304	16.7378	16.6204	16.642	16.7039	16.7161
	0.147966	-0.0159241	Q15154	Q15154	Pericentriolar material 1 protein	PCM1	15	15	15	11.8	11.8	11.8	228.54	1646600	57	15.5189	15.5143	15.5801	15.6129	15.5003	15.5199
	0.0827245	-0.0135193	O95295	O95295	SNARE-associated protein Snapin	SNAPIN	3	3	3	34.6	34.6	34.6	14.874	1637900	15	17.1721	17.1218	17.1837	17.173	17.0137	17.1152
	0.134112	0.0167046	P49914	P49914	5-formyltetrahydrofolate cyclo-ligase	MTHFS	4	4	4	21.2	21.2	21.2	23.255	1637000	21	17.3786	17.4177	17.4482	17.3734	17.3285	17.3141
	0.0236259	0.00222588	Q9Y2S7	Q9Y2S7	Polymerase delta-interacting protein 2	POLDIP2	8	8	8	25.3	25.3	25.3	42.033	1632000	31	16.1404	16.213	16.211	16.1793	16.2416	16.194
	0.635357	0.0355492	O14908	O14908	PDZ domain-containing protein GIPC1	GIPC1	6	6	6	25.2	25.2	25.2	36.049	1628300	32	16.3022	16.3078	16.3418	16.3214	16.3849	16.2931
	0.4124	1.10262	P19256	P19256	Lymphocyte function-associated antigen 3	CD58	3	3	3	13.2	13.2	13.2	28.147	1625200	14	17.3066	17.287	17.291	13.9047	17.2417	17.3399
	0.0507581	0.00436529	Q9C005	Q9C005	Protein dpy-30 homolog	DPY30	2	2	2	38.4	38.4	38.4	11.25	1621300	17	17.4357	17.4292	17.4206	17.393	17.4638	17.4848
	0.470222	-0.045557	P15586	P15586	N-acetylglucosamine-6-sulfatase	GNS	6	6	6	12.5	12.5	12.5	62.081	1614800	22	16.9436	16.9698	16.9668	17.0792	16.9465	16.9446
	2.12348	0.0651506	Q5T3I0	Q5T3I0	G patch domain-containing protein 4	GPATCH4	6	6	6	18.2	18.2	18.2	50.381	1614600	31	16.7735	16.6985	16.7765	16.6862	16.7526	16.7225
	0.623087	-0.0620918	Q02241	Q02241	Kinesin-like protein KIF23	KIF23	9	9	9	13.1	13.1	13.1	110.06	1614500	43	16.7885	16.801	16.6707	16.7783	16.7867	16.8529
	0.213896	0.0186373	P42892	P42892	Endothelin-converting enzyme 1	ECE1	10	10	10	18.7	18.7	18.7	87.163	1614400	46	15.8858	15.8977	15.8748	15.7898	15.8573	15.8746
	0.424407	-0.0381222	Q6P1J9	Q6P1J9	Parafibromin	CDC73	9	9	9	19.4	19.4	19.4	60.576	1613200	46	16.5201	16.6177	16.4977	16.5172	16.4984	16.4955
	0.304289	-0.0187168	Q15054	Q15054	DNA polymerase delta subunit 3	POLD3	7	7	7	18.5	18.5	18.5	51.4	1607000	25	16.7391	16.8057	16.7689	16.7673	16.8135	16.8046
	0.322348	-0.0241852	Q96B49	Q96B49	Mitochondrial import receptor subunit TOM6 homolog	TOMM6	2	2	2	56.8	56.8	56.8	8.0019	1604700	14	17.2994	17.3265	17.2863	17.3518	17.3795	17.3594
	0.0101284	-0.00133769	Q9Y3D9	Q9Y3D9	28S ribosomal protein S23, mitochondrial	MRPS23	5	5	5	35.3	35.3	35.3	21.77	1601300	25	16.4591	16.453	16.4107	16.3536	16.424	16.4914
	0.207686	-0.0264263	Q03519	Q03519	Antigen peptide transporter 2	TAP2	8	8	7	17.2	17.2	16	75.663	1600900	36	16.5485	16.4841	16.5254	16.5059	16.4354	16.5986
	0.795747	-0.0317672	Q9BSJ2	Q9BSJ2	Gamma-tubulin complex component 2	TUBGCP2	14	14	14	21.2	21.2	21.2	102.53	1600900	53	15.5323	15.5448	15.5483	15.6061	15.5435	15.5685
	0.190209	-0.0166162	Q86TI2	Q86TI2	Dipeptidyl peptidase 9	DPP9	11	11	11	16.3	16.3	16.3	98.262	1595100	37	16.218	16.1652	16.228	16.2525	16.1811	16.2591
	0.0290331	-0.0039266	Q96HY6	Q96HY6	DDRGK domain-containing protein 1	DDRGK1	4	4	4	21.3	21.3	21.3	35.61	1593100	27	16.8674	16.7496	16.7678	16.8615	16.8117	16.8476
	0.820276	-0.0338949	Q9P0I2	Q9P0I2	ER membrane protein complex subunit 3	EMC3	6	6	6	28.4	28.4	28.4	29.952	1586800	26	16.8615	16.8768	16.8855	16.9266	16.8443	16.8895
	0.649334	-0.0435607	Q96EK5	Q96EK5	KIF1-binding protein	KIAA1279	7	7	7	16.3	16.3	16.3	71.813	1585600	27	16.1696	16.2015	16.2169	16.1972	16.1491	16.2675
	2.01123	0.0248906	Q8N3C0	Q8N3C0	Activating signal cointegrator 1 complex subunit 3	ASCC3	15	15	15	9.1	9.1	9.1	251.46	1585000	72	15.1412	15.114	15.1427	15.1132	15.1267	15.1087
	0.406061	0.0462233	Q9UBM7	Q9UBM7	7-dehydrocholesterol reductase	DHCR7	2	2	2	7.4	7.4	7.4	54.489	1582300	14	17.5517	17.591	17.5308	17.4764	17.6444	17.521
	0.210181	-0.0132713	Q9UHY7	Q9UHY7	Enolase-phosphatase E1	ENOPH1	5	5	5	29.5	29.5	29.5	28.932	1580700	26	16.7006	16.7491	16.7398	16.7637	16.7253	16.6928
	0.186729	-0.0176083	Q13136;O75335	Q13136	Liprin-alpha-1	PPFIA1	17	17	17	20.8	20.8	20.8	135.78	1575800	57	15.972	16.0529	15.9447	15.9588	15.9883	15.946
	0.827309	-0.0145976	Q13617	Q13617	Cullin-2	CUL2	10	10	10	16.1	16.1	16.1	86.982	1567300	37	15.8629	15.8834	15.846	15.8659	15.86	15.8634
	0.324113	0.0495199	Q08380	Q08380	Galectin-3-binding protein	LGALS3BP	6	6	6	12.8	12.8	12.8	65.33	1564500	24	16.7117	16.7191	16.6676	16.5658	16.7834	16.7293
	0.368859	-0.0229454	Q8N543	Q8N543	Prolyl 3-hydroxylase OGFOD1	OGFOD1	12	12	12	30.3	30.3	30.3	63.245	1564100	51	15.3367	15.4267	15.3842	15.3903	15.3811	15.3539
	0.237955	-0.0176563	Q9BV57	Q9BV57	1,2-dihydroxy-3-keto-5-methylthiopentene dioxygenase	ADI1	5	5	5	29.6	29.6	29.6	21.498	1558400	29	16.8298	16.8896	16.8307	16.793	16.805	16.8359
	0.43514	-0.01408	Q9H223	Q9H223	EH domain-containing protein 4	EHD4	9	9	9	25.7	25.7	25.7	61.174	1557700	39	16.271	16.3001	16.2487	16.268	16.2672	16.261
	0.463631	0.0323474	Q8IZ83	Q8IZ83	Aldehyde dehydrogenase family 16 member A1	ALDH16A1	5	5	5	10	10	10	85.126	1556200	35	16.7721	16.7252	16.6865	16.672	16.7152	16.6795
	1.02984	0.0302353	Q9H098	Q9H098	Protein FAM107B	FAM107B	3	3	3	29.8	29.8	29.8	15.558	1555800	13	17.2865	17.2563	17.3223	17.2863	17.2956	17.2712
	1.39726	-0.0920423	P54619	P54619	5-AMP-activated protein kinase subunit gamma-1	PRKAG1	6	6	6	20.8	20.8	20.8	37.579	1553500	38	16.0195	16.1948	16.0967	16.1316	16.0892	16.1551
	0.562869	-0.067962	P56556	P56556	NADH dehydrogenase [ubiquinone] 1 alpha subcomplex subunit 6	NDUFA6	4	4	4	23.4	23.4	23.4	15.136	1549400	22	17.1035	17.2672	17.2335	17.2616	17.2798	17.2919
	0.208585	0.00687567	P98160	P98160	Basement membrane-specific heparan sulfate proteoglycan core protein;Endorepellin;LG3 peptide	HSPG2	10	10	10	3.4	3.4	3.4	468.83	1548600	50	15.7168	15.697	15.7122	15.6865	15.6799	15.7047
	0.419588	-0.988977	Q9BU61	Q9BU61	NADH dehydrogenase [ubiquinone] 1 alpha subcomplex assembly factor 3	NDUFAF3	3	3	3	25.5	25.5	25.5	20.35	1548300	13	14.2239	17.2199	17.2252	17.1921	17.2479	17.252
	0.0673296	-0.00966072	Q9BQ75	Q9BQ75	Protein CMSS1	CMSS1	3	3	3	10.8	10.8	10.8	31.884	1546900	17	17.1756	17.168	17.227	17.1649	17.0582	17.157
	0.304785	0.034064	Q8NAV1	Q8NAV1	Pre-mRNA-splicing factor 38A	PRPF38A	6	6	6	17.6	17.6	17.6	37.476	1545200	22	16.5974	16.5404	16.5198	16.4385	16.5256	16.5618
	0.432041	1.23504	P61966;P56377	P61966;P56377	AP-1 complex subunit sigma-1A;AP-1 complex subunit sigma-2	AP1S1;AP1S2	2	2	2	15.2	15.2	15.2	18.733	1543700	11	17.6942	17.7231	17.7079	14.0261	17.7202	17.668
	0.0374717	0.0047938	Q9NP81	Q9NP81	Serine--tRNA ligase, mitochondrial	SARS2	9	9	9	24.5	24.5	24.5	58.282	1541700	33	16.4308	16.4859	16.3965	16.4397	16.4684	16.3557
	0.0242551	0.00268873	Q01433	Q01433	AMP deaminase 2	AMPD2	9	9	9	12.1	12.1	12.1	100.69	1540700	36	16.1667	16.1327	16.1099	16.0702	16.0573	16.1229
	0.234054	0.0857372	Q9Y5K6	Q9Y5K6	CD2-associated protein	CD2AP	13	13	13	26.3	26.3	26.3	71.45	1540300	38	16.3055	16.4104	16.3594	16.029	16.4813	16.4497
	0.868206	-0.0552851	Q8WUY1	Q8WUY1	Protein THEM6	THEM6	9	9	9	41.8	41.8	41.8	23.865	1538000	33	16.1063	16.2104	16.1673	16.2233	16.2073	16.2131
	0.582227	-0.0550385	Q8N5N7	Q8N5N7	39S ribosomal protein L50, mitochondrial	MRPL50	6	6	6	46.2	46.2	46.2	18.325	1534900	24	16.7764	16.8236	16.8618	16.9159	16.7676	16.8313
	0.0213207	0.00296021	Q8NFC6	Q8NFC6	Biorientation of chromosomes in cell division protein 1-like 1	BOD1L1	13	13	13	6.7	6.7	6.7	330.46	1533800	48	17.5572	17.5301	17.663	17.6142	17.5636	17.6307
	0.332527	-0.0165927	Q13257	Q13257	Mitotic spindle assembly checkpoint protein MAD2A	MAD2L1	3	3	3	17.1	17.1	17.1	23.51	1532000	16	17.7162	17.7211	17.7504	17.7435	17.731	17.7828
	0.441913	-1.3151	O15533	O15533	Tapasin	TAPBP	3	3	3	7.1	7.1	7.1	47.625	1523800	13	17.1929	17.267	13.3912	17.2974	17.2531	17.2181
	0.20138	-0.0193755	P55039	P55039	Developmentally-regulated GTP-binding protein 2	DRG2	8	8	8	29.7	29.7	29.7	40.746	1522800	32	16.5317	16.6234	16.5335	16.5526	16.6239	16.5711
	0.37005	0.0221952	P51532	P51532	Transcription activator BRG1	SMARCA4	17	6	6	11.8	5.1	5.1	184.64	1519900	32	16.2877	16.2552	16.2502	16.2848	16.2762	16.2075
	0.201409	-0.0200055	P25490;O15391	P25490;O15391	Transcriptional repressor protein YY1;Transcription factor YY2	YY1;YY2	6	6	6	18.8	18.8	18.8	44.712	1519100	22	17.1325	17.2447	17.1481	17.1461	17.1836	17.1334
	0.350789	0.0349909	Q9NXR7	Q9NXR7	BRCA1-A complex subunit BRE	BRE	6	6	6	20.9	20.9	20.9	43.551	1516900	32	16.3984	16.4326	16.513	16.3995	16.497	16.4713
	0.60122	0.0211016	Q969N2	Q969N2	GPI transamidase component PIG-T	PIGT	8	8	8	15.6	15.6	15.6	65.699	1516300	36	16.1574	16.1425	16.1937	16.1764	16.1716	16.1406
	1.67132	-0.0500914	Q9P265	Q9P265	Disco-interacting protein 2 homolog B	DIP2B	11	11	11	10.4	10.4	10.4	171.49	1511200	46	16.5617	16.6313	16.5946	16.6075	16.5582	16.6259
	0.310106	-0.0196225	O95239;Q2VIQ3	O95239	Chromosome-associated kinesin KIF4A	KIF4A	17	17	17	18.5	18.5	18.5	139.88	1504300	69	15.8473	15.8999	15.8121	15.8394	15.8754	15.8543
	0.121059	-0.0114317	Q7Z6E9	Q7Z6E9	E3 ubiquitin-protein ligase RBBP6	RBBP6	10	10	10	8.4	8.4	8.4	201.56	1503300	43	15.6784	15.7291	15.6881	15.6703	15.7536	15.7551
	0.961328	0.0455055	Q8NB90	Q8NB90	Spermatogenesis-associated protein 5	SPATA5	16	15	15	27.2	25.9	25.9	97.903	1499300	54	15.7105	15.707	15.7185	15.6369	15.701	15.6496
	0.313835	-0.0283353	Q96L92	Q96L92	Sorting nexin-27	SNX27	7	7	7	19.8	19.8	19.8	61.264	1496400	36	15.9816	16.0511	15.9389	15.9538	15.9428	15.9434
	0.141019	0.0106195	P52306	P52306	Rap1 GTPase-GDP dissociation stimulator 1	RAP1GDS1	12	12	12	27.7	27.7	27.7	66.316	1496000	55	15.393	15.4297	15.3769	15.3888	15.4434	15.363
	0.171908	0.0173531	Q86WB0	Q86WB0	Nuclear-interacting partner of ALK	ZC3HC1	9	9	9	25.1	25.1	25.1	55.261	1493700	43	15.7619	15.7242	15.7945	15.8357	15.833	15.7774
	0.149054	0.0146068	P28290	P28290	Sperm-specific antigen 2	SSFA2	13	13	13	15.4	15.4	15.4	138.38	1468300	52	15.7398	15.7322	15.7221	15.6413	15.658	15.7026
	0.238275	-0.0129105	Q13505	Q13505	Metaxin-1	MTX1	6	6	6	18	18	18	51.462	1467700	31	16.024	16.0037	15.9677	16.0038	15.96	15.9829
	0.758519	-0.0542138	Q9UFN0	Q9UFN0	Protein NipSnap homolog 3A	NIPSNAP3A	9	9	9	49.8	49.8	49.8	28.466	1466300	35	16.5703	16.617	16.615	16.6967	16.6464	16.6806
	0.239708	0.0219119	Q96I59	Q96I59	Probable asparagine--tRNA ligase, mitochondrial	NARS2	8	8	8	19.7	19.7	19.7	54.089	1465800	35	15.9339	15.8381	15.9295	15.9259	15.9247	15.9584
	0.230469	-0.0149854	P51649	P51649	Succinate-semialdehyde dehydrogenase, mitochondrial	ALDH5A1	8	8	8	21.9	21.9	21.9	57.214	1463000	33	16.3097	16.3249	16.3405	16.3763	16.3045	16.2983
	0.616116	-0.0376498	Q9UHY1	Q9UHY1	Nuclear receptor-binding protein	NRBP1	7	7	7	19.8	19.8	19.8	59.844	1463000	30	16.3209	16.3725	16.3996	16.3872	16.3493	16.423
	0.338322	-0.0212326	Q99661	Q99661	Kinesin-like protein KIF2C	KIF2C	12	12	12	24.3	24.3	24.3	81.312	1457000	57	15.7221	15.7261	15.6493	15.6757	15.6742	15.7074
	0.727966	0.0319112	O75323	O75323	Protein NipSnap homolog 2	GBAS	3	3	3	11.9	11.9	11.9	33.742	1455100	17	16.7936	16.773	16.7606	16.7172	16.7923	16.7606
	1.38639	0.0614189	Q14966	Q14966	Zinc finger protein 638	ZNF638	16	16	16	13.1	13.1	13.1	220.62	1448600	64	15.4064	15.3122	15.3555	15.3468	15.3792	15.2978
	0.224852	-0.0328083	O95104	O95104	Splicing factor, arginine/serine-rich 15	SCAF4	6	6	5	7.6	7.6	6.5	125.87	1448400	27	16.896	16.8615	16.792	16.8857	16.9408	16.98
	0.677248	0.0535609	O94822	O94822	E3 ubiquitin-protein ligase listerin	LTN1	11	11	11	8	8	8	200.55	1447400	37	16.3668	16.2367	16.3463	16.2807	16.3126	16.3477
	0.321992	0.0532335	O95376	O95376	E3 ubiquitin-protein ligase ARIH2	ARIH2	8	8	8	21.7	21.7	21.7	57.818	1445100	33	16.1143	16.2203	16.1493	16.0048	16.1981	16.077
	0.329064	-0.0410163	Q6K0P9	Q6K0P9	Pyrin and HIN domain-containing protein 1	PYHIN1	2	2	2	4.3	4.3	4.3	55.065	1439400	18	17.2694	17.2343	17.2845	17.407	17.2575	17.2931
	1.01261	-0.046744	P04062	P04062	Glucosylceramidase	GBA	6	6	6	12.1	12.1	12.1	59.716	1436600	28	16.5486	16.6203	16.549	16.5542	16.5184	16.5817
	0.180436	0.0276705	Q7Z7F7	Q7Z7F7	39S ribosomal protein L55, mitochondrial	MRPL55	3	3	3	29.7	29.7	29.7	15.128	1430200	15	17.3909	17.4421	17.4783	17.3091	17.4477	17.4827
	0.601683	0.0584189	P21964	P21964	Catechol O-methyltransferase	COMT	4	4	4	23.2	23.2	23.2	30.037	1429700	20	16.5785	16.6005	16.5515	16.4794	16.63	16.5048
	0.211871	0.0255432	P08047	P08047	Transcription factor Sp1	SP1	5	5	5	12	12	12	80.692	1428700	16	17.1686	17.0486	17.086	17.1596	17.1822	17.152
	0.0416829	-0.00470161	Q8IXI1	Q8IXI1	Mitochondrial Rho GTPase 2	RHOT2	9	9	8	23.9	23.9	22.2	68.117	1424600	34	16.3659	16.4203	16.4593	16.4063	16.3496	16.3623
	0.0804214	0.0110493	Q9UJW0	Q9UJW0	Dynactin subunit 4	DCTN4	7	7	7	28.7	28.7	28.7	52.337	1417200	26	16.8748	16.8086	16.7322	16.7374	16.7886	16.8165
	0.825128	0.0440801	Q68E01	Q68E01	Integrator complex subunit 3	INTS3	12	12	12	17	17	17	118.07	1413600	40	16.1912	16.0892	16.1577	16.1177	16.1139	16.1236
	0.423711	-0.0399148	Q5T1M5	Q5T1M5	FK506-binding protein 15	FKBP15	12	12	12	13.8	13.8	13.8	133.63	1411500	52	15.5633	15.6736	15.6335	15.6985	15.6782	15.6227
	0.430705	0.82546	O75368	O75368	SH3 domain-binding glutamic acid-rich-like protein	SH3BGRL	5	5	5	55.3	55.3	55.3	12.774	1409100	17	16.6134	16.5543	16.5822	14.1201	16.5579	16.6027
	0.0893927	0.0184282	P16219	P16219	Short-chain specific acyl-CoA dehydrogenase, mitochondrial	ACADS	4	4	4	15.8	15.8	15.8	44.297	1407100	15	17.5109	17.381	17.2636	17.352	17.4144	17.4007
	0.153832	0.0157452	Q9Y6H1;Q5T1J5	Q9Y6H1;Q5T1J5	Coiled-coil-helix-coiled-coil-helix domain-containing protein 2;Putative coiled-coil-helix-coiled-coil-helix domain-containing protein CHCHD2P9, mitochondrial	CHCHD2;CHCHD2P9	4	4	4	33.8	33.8	33.8	15.512	1406900	30	16.0155	16.082	16.0819	16.0737	16.1352	16.0295
	0.467623	0.0238094	Q9HCN8	Q9HCN8	Stromal cell-derived factor 2-like protein 1	SDF2L1	4	4	4	25.8	25.8	25.8	23.598	1396900	19	16.9317	16.9178	16.9807	16.9347	16.9139	16.9024
	0.478751	-0.0330467	Q9BPW8	Q9BPW8	Protein NipSnap homolog 1	NIPSNAP1	6	6	6	23.6	23.6	23.6	33.31	1395200	19	16.7176	16.7255	16.681	16.7219	16.6283	16.6787
	0.154179	0.0152829	O60504	O60504	Vinexin	SORBS3	9	9	9	18.3	18.3	18.3	75.34	1394200	43	15.4292	15.4405	15.3836	15.3279	15.419	15.4177
	0.0164578	-0.0031751	Q9NPI6	Q9NPI6	mRNA-decapping enzyme 1A	DCP1A	8	8	8	23.2	23.2	23.2	63.278	1393100	44	16.4213	16.4555	16.3265	16.2611	16.3555	16.3963
	0.315627	0.0320422	Q9NPA0	Q9NPA0	ER membrane protein complex subunit 7	EMC7	5	5	5	25.6	25.6	25.6	26.47	1392300	32	16.2388	16.2868	16.2788	16.199	16.3437	16.2795
	0.144072	0.0199846	Q8NBN7	Q8NBN7	Retinol dehydrogenase 13	RDH13	5	5	5	21.8	21.8	21.8	35.932	1390300	38	16.1283	16.1951	16.1955	16.0417	16.1395	16.1666
	0.413413	-0.0245412	P23634	P23634	Plasma membrane calcium-transporting ATPase 4	ATP2B4	17	6	5	18.7	7.8	6.5	137.92	1389700	28	16.5977	16.6756	16.6386	16.6661	16.6809	16.6491
	0.233097	0.0434729	Q13131;P54646	Q13131	5-AMP-activated protein kinase catalytic subunit alpha-1	PRKAA1	9	9	9	23.6	23.6	23.6	64.009	1386700	34	15.9893	15.967	16.0077	15.8398	15.8118	15.8717
	0.696675	0.104786	P15313	P15313	V-type proton ATPase subunit B, kidney isoform	ATP6V1B1	6	6	6	16.4	16.4	16.4	56.832	1384200	22	16.8729	16.9231	16.9286	16.7308	17.0101	16.8433
	0.521511	0.03114	P42229	P42229	Signal transducer and activator of transcription 5A	STAT5A	9	9	9	12.7	12.7	12.7	90.646	1384200	35	16.0651	16.0165	16.0903	16.0231	16.0024	16.0248
	0.756872	0.0579888	Q15042	Q15042	Rab3 GTPase-activating protein catalytic subunit	RAB3GAP1	10	10	10	13.7	13.7	13.7	110.52	1381900	45	15.8123	15.7023	15.7133	15.681	15.7797	15.7481
	0.0537318	0.00457191	Q9NQT4	Q9NQT4	Exosome complex component RRP46	EXOSC5	4	4	4	31.1	31.1	31.1	25.249	1380000	20	17.3282	17.3814	17.341	17.2964	17.3175	17.2952
	0.339393	0.0379054	P61962	P61962	DDB1- and CUL4-associated factor 7	DCAF7	4	4	4	15.5	15.5	15.5	38.926	1379800	18	16.5617	16.5137	16.547	16.6167	16.6138	16.4784
	0.626245	0.0924416	Q9NVM9	Q9NVM9	Protein asunder homolog	ASUN	12	12	12	22	22	22	80.224	1378100	55	15.4276	15.393	15.3497	15.1822	15.4031	15.328
	0.343146	-0.0230875	Q96TA2	Q96TA2	ATP-dependent zinc metalloprotease YME1L1	YME1L1	7	7	7	13.3	13.3	13.3	86.454	1377000	34	15.8679	15.9022	15.8226	15.8776	15.8395	15.8195
	0.54013	0.0396668	Q92896	Q92896	Golgi apparatus protein 1	GLG1	13	13	13	15.4	15.4	15.4	134.55	1375000	51	15.7248	15.7414	15.7361	15.6572	15.7863	15.7296
	0.531447	-0.0402342	P07358	P07358	Complement component C8 beta chain	C8B	3	3	3	6.6	6.6	6.6	67.046	1369500	19	16.9738	17.0457	16.9984	17.0094	17.0534	17.0911
	0.246552	-0.0183474	Q6UXV4	Q6UXV4	MICOS complex subunit MIC27	APOOL	8	8	8	50.7	50.7	50.7	29.159	1367400	33	16.1619	16.2325	16.1409	16.1569	16.1752	16.1436
	1.11357	0.0135956	O60885	O60885	Bromodomain-containing protein 4	BRD4	12	7	7	10.4	7	7	152.22	1358700	29	16.6424	16.6278	16.6415	16.6163	16.6354	16.6344
	0.0265012	-0.00395966	Q00577	Q00577	Transcriptional activator protein Pur-alpha	PURA	5	5	5	22.7	22.7	22.7	34.91	1357000	35	15.8257	15.906	15.9916	15.8914	15.8662	15.898
	0.127585	0.0173651	Q8IVF2	Q8IVF2	Protein AHNAK2	AHNAK2	9	9	9	11.5	11.5	11.5	616.62	1357000	34	16.5144	16.4516	16.3679	16.3772	16.4567	16.4582
	1.07332	-0.0635525	Q8WUK0	Q8WUK0	Phosphatidylglycerophosphatase and protein-tyrosine phosphatase 1	PTPMT1	8	8	8	46.8	46.8	46.8	22.843	1356400	40	15.8574	15.9767	15.8624	15.8819	15.8636	15.9155
	0.0484788	0.00823275	Q9BVC4	Q9BVC4	Target of rapamycin complex subunit LST8	MLST8	7	7	6	33.4	33.4	25.8	35.876	1355600	30	16.9713	16.9038	16.9794	16.8747	16.8228	16.9702
	0.0619935	0.00496292	Q9NS86	Q9NS86	LanC-like protein 2	LANCL2	5	5	5	14.2	14.2	14.2	50.854	1355400	28	16.2505	16.2251	16.2621	16.3113	16.2808	16.2422
	0.0527719	-0.00220299	Q14192	Q14192	Four and a half LIM domains protein 2	FHL2	7	7	7	34.4	34.4	34.4	32.193	1352400	31	16.5635	16.5647	16.5784	16.5898	16.601	16.595
	0.0851441	-0.0128307	Q969U7	Q969U7	Proteasome assembly chaperone 2	PSMG2	5	5	5	20.8	20.8	20.8	29.396	1346500	21	16.3216	16.3458	16.238	16.2382	16.3555	16.3696
	1.12381	0.0874659	Q96G46	Q96G46	tRNA-dihydrouridine(47) synthase [NAD(P)(+)]-like	DUS3L	9	9	9	23.2	23.2	23.2	72.593	1344300	35	16.183	16.1873	16.2351	16.0886	16.261	16.1409
	0.238312	-0.0257689	Q96DB5	Q96DB5	Regulator of microtubule dynamics protein 1	RMDN1	5	5	5	21.7	21.7	21.7	35.808	1343500	30	16.1394	16.0879	16.0679	16.1631	16.1617	16.1952
	0.380451	0.0360533	Q06546	Q06546	GA-binding protein alpha chain	GABPA	10	10	10	30.8	30.8	30.8	51.295	1342200	39	16.3567	16.416	16.461	16.3468	16.4549	16.4017
	1.91335	-0.115752	Q9H0B6	Q9H0B6	Kinesin light chain 2	KLC2	12	8	7	26.7	19.5	17.5	68.934	1340400	40	15.9562	16.0748	15.9325	16.0408	15.9913	16.1116
	0.308313	0.030969	O14657	O14657	Torsin-1B	TOR1B	5	5	5	17.3	17.3	17.3	37.978	1339300	26	16.1502	16.0944	16.0671	16.0035	16.0682	16.0946
	0.381673	0.0310701	Q2TAL8	Q2TAL8	Glutamine-rich protein 1	QRICH1	6	6	6	9.5	9.5	9.5	86.435	1338200	27	16.6891	16.7245	16.7973	16.7161	16.7291	16.6815
	0.0238147	-0.00223605	P01111	P01111	GTPase NRas	NRAS	4	4	1	23.3	23.3	4.8	21.229	1327200	17	17.1254	17.1565	17.1362	17.1248	17.0799	17.0669
	0.142695	-0.016147	Q14318	Q14318	Peptidyl-prolyl cis-trans isomerase FKBP8	FKBP8	4	4	4	11.9	11.9	11.9	44.561	1325800	20	16.6976	16.7899	16.7686	16.6734	16.7224	16.7738
	0.533075	-0.0504214	P07311	P07311	Acylphosphatase-1	ACYP1	3	3	3	32.3	32.3	32.3	11.261	1316700	17	16.4765	16.5727	16.4443	16.5626	16.5344	16.4712
	0.128548	0.0157401	Q8N3D4	Q8N3D4	EH domain-binding protein 1-like protein 1	EHBP1L1	11	11	11	11.5	11.5	11.5	161.85	1314000	50	16.0332	16.1324	16.1318	16.0226	16.0731	16.0358
	0.0475019	0.00541178	O43252	O43252	Bifunctional 3-phosphoadenosine 5-phosphosulfate synthase 1;Sulfate adenylyltransferase;Adenylyl-sulfate kinase	PAPSS1	9	8	8	19.7	17.5	17.5	70.832	1310200	38	16.1529	16.1766	16.1723	16.2218	16.1812	16.0918
	0.176804	-0.027771	Q9UM00	Q9UM00	Transmembrane and coiled-coil domain-containing protein 1	TMCO1	2	2	2	12.1	12.1	12.1	27.079	1309300	12	17.2606	17.2098	17.103	17.1406	17.0831	17.1795
	0.112452	-0.0218112	Q92990	Q92990	Glomulin	GLMN	7	7	7	13.3	13.3	13.3	68.207	1308700	36	16.3012	16.4784	16.3731	16.2585	16.3958	16.3985
	1.73866	0.0488237	Q9UKL0	Q9UKL0	REST corepressor 1	RCOR1	5	5	5	16.1	16.1	16.1	53.327	1302300	28	16.2052	16.161	16.2087	16.1519	16.2305	16.185
	0.513993	0.0438506	P10301	P10301	Ras-related protein R-Ras	RRAS	4	4	4	29.4	29.4	29.4	23.48	1299200	14	17.5298	17.535	17.5764	17.5707	17.6454	17.5143
	0.08509	0.00822004	P51452	P51452	Dual specificity protein phosphatase 3	DUSP3	5	5	5	37.8	37.8	37.8	20.478	1299100	30	16.3171	16.369	16.2934	16.2708	16.356	16.302
	0.590153	0.063968	P06756	P06756	Integrin alpha-V;Integrin alpha-V heavy chain;Integrin alpha-V light chain	ITGAV	11	11	11	14.2	14.2	14.2	116.04	1294600	36	16.291	16.2477	16.2536	16.1782	16.3695	16.2965
	0.0544004	-0.00362809	Q16706;P49641	Q16706	Alpha-mannosidase 2	MAN2A1	9	9	9	10.8	10.8	10.8	131.14	1294600	42	15.7165	15.7559	15.6935	15.6976	15.7449	15.7123
	0.0326482	0.00289536	Q99986	Q99986	Serine/threonine-protein kinase VRK1	VRK1	6	6	6	19.4	19.4	19.4	45.476	1293400	26	16.5264	16.52	16.5437	16.5727	16.5072	16.4759
	0.135175	-0.0187276	Q9UNE7	Q9UNE7	E3 ubiquitin-protein ligase CHIP	STUB1	8	8	8	31.7	31.7	31.7	34.856	1293000	32	15.9701	15.9194	15.9618	16.0695	15.9253	15.9245
	0.576823	0.0199734	Q9UMX5	Q9UMX5	Neudesin	NENF	3	3	3	25.6	25.6	25.6	18.856	1292500	30	16.0337	16.0165	16.0436	15.9888	16.0018	16.0139
	0.259949	-0.0218925	Q8WXH0	Q8WXH0	Nesprin-2	SYNE2	16	16	16	3.2	3.2	3.2	796.43	1289500	42	16.3763	16.3381	16.2713	16.3708	16.318	16.3224
	0.344719	0.0213159	P52735	P52735	Guanine nucleotide exchange factor VAV2	VAV2	9	9	9	14.1	14.1	14.1	101.29	1288300	36	16.0797	16.0599	16.0325	15.9946	16.0644	16.0582
	0.102664	-0.0141153	Q9GZP4	Q9GZP4	PITH domain-containing protein 1	PITHD1	7	7	7	51.7	51.7	51.7	24.178	1287700	34	15.9416	15.9315	16.0274	15.9691	15.8624	15.9732
	0.160411	-0.00724284	P40818	P40818	Ubiquitin carboxyl-terminal hydrolase 8	USP8	8	8	8	9.1	9.1	9.1	127.52	1286800	40	16.4923	16.4596	16.4713	16.5042	16.4875	16.509
	0.62424	-0.0205275	P08651;Q14938	P08651	Nuclear factor 1 C-type	NFIC	6	6	5	18.5	18.5	16.3	55.674	1285600	26	16.2653	16.3009	16.2492	16.2868	16.2967	16.2853
	1.44723	-0.0896241	Q969G3	Q969G3	SWI/SNF-related matrix-associated actin-dependent regulator of chromatin subfamily E member 1	SMARCE1	7	7	7	21.2	21.2	21.2	46.649	1285100	34	15.7144	15.8806	15.749	15.8155	15.7808	15.817
	1.08876	-0.0734285	O60925	O60925	Prefoldin subunit 1	PFDN1	4	4	4	30.3	30.3	30.3	14.21	1282700	16	16.6035	16.6666	16.6298	16.7458	16.6773	16.7184
	0.4466	0.0573641	Q15286	Q15286	Ras-related protein Rab-35	RAB35	3	3	3	16.9	16.9	16.9	23.025	1281700	19	16.8033	16.8281	16.7424	16.6623	16.811	16.6942
	0.44283	0.0363814	Q9UBL3	Q9UBL3	Set1/Ash2 histone methyltransferase complex subunit ASH2	ASH2L	7	7	7	15.1	15.1	15.1	68.722	1279800	32	16.0194	15.9215	15.9081	15.9422	15.9978	15.9524
	0.0944714	-0.00605742	Q70J99	Q70J99	Protein unc-13 homolog D	UNC13D	10	10	10	12.5	12.5	12.5	123.28	1279600	46	15.5353	15.5467	15.5004	15.4863	15.527	15.548
	0.143965	0.0103836	Q92600	Q92600	Cell differentiation protein RCD1 homolog	RQCD1	6	6	6	29.1	29.1	29.1	33.631	1278400	31	16.9238	16.9159	16.9728	16.904	16.8837	16.9293
	0.149462	-0.0362797	Q9HD33	Q9HD33	39S ribosomal protein L47, mitochondrial	MRPL47	3	3	3	12.4	12.4	12.4	29.45	1274200	13	17.0472	17.1048	16.8697	16.9196	17.0917	17.0929
	0.00126322	0.000106176	P49768	P49768	Presenilin-1;Presenilin-1 NTF subunit;Presenilin-1 CTF subunit;Presenilin-1 CTF12	PSEN1	3	3	3	11.6	11.6	11.6	52.667	1273900	18	16.7075	16.7175	16.691	16.7047	16.6633	16.6393
	0.787481	-0.00549761	Q5JSZ5	Q5JSZ5	Protein PRRC2B	PRRC2B	15	15	15	11.1	11.1	11.1	242.96	1271700	50	15.8344	15.8457	15.8384	15.8466	15.8429	15.8399
	0.586252	-0.0517699	Q5GLZ8	Q5GLZ8	Probable E3 ubiquitin-protein ligase HERC4	HERC4	10	10	10	14.4	14.4	14.4	118.56	1259900	42	15.6141	15.6004	15.626	15.6682	15.6091	15.7358
	0.246578	0.0237605	P48059	P48059	LIM and senescent cell antigen-like-containing domain protein 1	LIMS1	5	5	5	20.3	20.3	20.3	37.251	1259600	29	15.9851	15.9348	16.002	16.0481	16.0496	15.9824
	0.279214	0.0250645	Q13190	Q13190	Syntaxin-5	STX5	2	2	2	13	13	13	39.672	1258200	18	16.5818	16.621	16.6754	16.5533	16.5879	16.5956
	0.341206	0.0113894	Q7Z4W1	Q7Z4W1	L-xylulose reductase	DCXR	7	7	7	45.5	45.5	45.5	25.913	1256300	34	16.1135	16.1313	16.1481	16.1248	16.1286	16.1
	0.49087	0.0359974	Q9Y399	Q9Y399	28S ribosomal protein S2, mitochondrial	MRPS2	6	6	6	22.6	22.6	22.6	33.249	1254400	27	16.0302	15.9645	15.9345	15.9124	15.9694	15.9492
	0.0441004	-0.00469589	Q96PU8	Q96PU8	Protein quaking	QKI	4	4	4	15.8	15.8	15.8	37.67	1253600	20	16.3353	16.335	16.3311	16.3705	16.426	16.401
	0.117814	-0.0261453	P56589	P56589	Peroxisomal biogenesis factor 3	PEX3	5	5	5	20.9	20.9	20.9	42.139	1253400	25	16.8095	17.0349	16.9362	16.8518	17.0191	16.9565
	0.285149	0.0102126	Q9H4F8	Q9H4F8	SPARC-related modular calcium-binding protein 1	SMOC1	7	7	7	20.3	20.3	20.3	48.162	1246400	40	16.0759	16.0532	16.0994	16.0969	16.0824	16.0769
	1.13068	-0.0440998	P05062	P05062	Fructose-bisphosphate aldolase B	ALDOB	3	3	3	11.3	11.3	11.3	39.473	1239700	30	16.2818	16.3168	16.3195	16.3676	16.2974	16.3466
	0.249843	-0.036658	O60828	O60828	Polyglutamine-binding protein 1	PQBP1	4	4	4	29.4	29.4	29.4	30.472	1237700	20	16.3065	16.4261	16.4073	16.4154	16.4961	16.4784
	0.988284	-0.0608374	Q9Y5K8	Q9Y5K8	V-type proton ATPase subunit D	ATP6V1D	3	3	3	17.4	17.4	17.4	28.262	1236600	17	16.6837	16.696	16.6791	16.7766	16.7075	16.7802
	0.560935	0.010711	Q12846	Q12846	Syntaxin-4	STX4	6	6	6	24.9	24.9	24.9	34.18	1233600	27	16.2039	16.1889	16.2116	16.2145	16.2122	16.1922
	1.04225	-2.36407	Q8WUR7	Q8WUR7	UPF0235 protein C15orf40	C15orf40	2	2	2	19.6	19.6	19.6	16.353	1231900	10	13.6078	17.5	14.5671	17.4223	17.1727	17.5174
	0.260116	-0.0167754	Q6UWE0	Q6UWE0	E3 ubiquitin-protein ligase LRSAM1	LRSAM1	10	10	10	19.9	19.9	19.9	83.593	1230500	40	15.96	15.9855	15.9486	15.9866	15.9275	15.9144
	0.479345	0.0599054	P30154	P30154	Serine/threonine-protein phosphatase 2A 65 kDa regulatory subunit A beta isoform	PPP2R1B	11	7	7	26.1	16.1	16.1	66.213	1228700	41	15.9961	16.0143	16.0521	15.8585	16.0175	16.0133
	0.858258	0.0343994	Q8TBB5	Q8TBB5	Kelch domain-containing protein 4	KLHDC4	9	9	9	24.4	24.4	24.4	57.891	1226800	34	15.8984	15.8756	15.9386	15.8603	15.9111	15.9089
	1.28559	0.0775801	Q96JH7	Q96JH7	Deubiquitinating protein VCIP135	VCPIP1	10	10	10	13	13	13	134.32	1225700	46	15.5948	15.4866	15.6021	15.5739	15.5897	15.4934
	0.85878	0.0400645	Q9BX40	Q9BX40	Protein LSM14 homolog B	LSM14B	5	5	5	21.3	21.3	21.3	42.07	1217600	25	15.9925	15.9598	15.9435	15.9058	15.9837	15.9339
	0.422982	-0.049043	P48723	P48723	Heat shock 70 kDa protein 13	HSPA13	4	4	4	11	11	11	51.927	1210200	16	17.0393	17.0607	16.9068	17.0053	17.0442	17.0715
	0.018672	-0.00336647	Q9Y450	Q9Y450	HBS1-like protein	HBS1L	10	10	10	22.7	22.7	22.7	75.472	1208400	33	16.7121	16.5689	16.579	16.7062	16.6752	16.7013
	0.00745786	0.000916799	P29590	P29590	Protein PML	PML	8	8	8	12.4	12.4	12.4	97.55	1207000	40	16.1175	16.1298	16.1171	16.1012	16.1998	16.2006
	0.110481	0.0134989	Q5JTZ9	Q5JTZ9	Alanine--tRNA ligase, mitochondrial	AARS2	8	8	8	10.6	10.6	10.6	107.34	1206300	27	16.212	16.1232	16.1756	16.2625	16.2385	16.1998
	0.0318877	-0.0102736	P24390;P33947	P24390;P33947	ER lumen protein-retaining receptor 1;ER lumen protein-retaining receptor 2	KDELR1;KDELR2	1	1	1	5.2	5.2	5.2	24.542	1205600	12	17.2218	17.0866	17.2908	17.3307	17.023	17.1491
	0.390939	-0.0718034	Q96AB3	Q96AB3	Isochorismatase domain-containing protein 2, mitochondrial	ISOC2	4	4	4	41	41	41	22.337	1204900	17	17.2739	17.3926	17.1402	17.3338	17.3885	17.2918
	0.0372018	-0.00217565	Q9Y4P1	Q9Y4P1	Cysteine protease ATG4B	ATG4B	6	6	6	23.9	23.9	23.9	44.294	1202600	26	15.8158	15.8675	15.872	15.844	15.8455	15.8284
	0.663384	-0.0336507	P50336	P50336	Protoporphyrinogen oxidase	PPOX	4	4	4	12.4	12.4	12.4	50.765	1199000	27	16.598	16.5885	16.5899	16.6154	16.58	16.665
	0.189124	0.0179752	O95487	O95487	Protein transport protein Sec24B	SEC24B	10	10	10	11.8	11.8	11.8	137.42	1198100	44	15.3757	15.3499	15.3285	15.3177	15.4204	15.403
	0.123581	-0.0215572	Q9HD15	Q9HD15	Steroid receptor RNA activator 1	SRA1	6	6	6	37.3	37.3	37.3	25.673	1197000	28	15.7056	15.8528	15.6952	15.7453	15.7925	15.6599
	0.51964	0.0365442	O95260	O95260	Arginyl-tRNA--protein transferase 1	ATE1	5	5	5	13.9	13.9	13.9	59.09	1196300	24	16.6293	16.6575	16.6359	16.5756	16.6347	16.5572
	0.470755	0.856753	P03928	P03928	ATP synthase protein 8	MT-ATP8	2	2	2	35.3	35.3	35.3	7.9916	1191100	17	16.7163	14.3428	16.8551	16.8829	16.6928	16.4682
	0.125376	-0.0326398	O60826	O60826	Coiled-coil domain-containing protein 22	CCDC22	7	7	7	16.3	16.3	16.3	70.755	1189700	30	16.6559	16.6201	16.7519	16.6866	16.437	16.6359
	0.0471131	0.00276407	P53367	P53367	Arfaptin-1	ARFIP1	7	7	7	27.9	27.9	27.9	41.738	1187100	32	15.7884	15.793	15.8179	15.8361	15.8428	15.8117
	2.24378	-0.0508725	Q9NUI1	Q9NUI1	Peroxisomal 2,4-dienoyl-CoA reductase	DECR2	5	5	5	23.3	23.3	23.3	30.777	1186900	22	16.0045	16.0438	15.9876	16.0591	16.0154	16.0573
	0.045996	-0.0048755	Q16537	Q16537	Serine/threonine-protein phosphatase 2A 56 kDa regulatory subunit epsilon isoform	PPP2R5E	5	5	5	12.2	12.2	12.2	54.699	1185600	30	15.6948	15.7216	15.7969	15.7722	15.7083	15.7209
	0.452303	0.0300547	Q9BV40	Q9BV40	Vesicle-associated membrane protein 8	VAMP8	4	4	4	41	41	41	11.438	1184900	20	16.4741	16.4331	16.4099	16.4444	16.5041	16.4204
	0.525937	0.0428734	Q13610	Q13610	Periodic tryptophan protein 1 homolog	PWP1	4	4	4	11.6	11.6	11.6	55.827	1184500	25	16.2656	16.248	16.2712	16.1575	16.2736	16.2762
	0.342257	-0.0385793	P55081	P55081	Microfibrillar-associated protein 1	MFAP1	5	5	5	19.1	19.1	19.1	51.958	1183200	36	15.4681	15.573	15.5979	15.6314	15.5881	15.5654
	0.0350952	-0.00499471	Q9UK58	Q9UK58	Cyclin-L1	CCNL1	2	2	2	6.7	6.7	6.7	59.633	1177700	12	16.6653	16.5931	16.6024	16.5755	16.5983	16.7124
	0.098084	-0.0137405	Q99747	Q99747	Gamma-soluble NSF attachment protein	NAPG	5	5	5	21.2	21.2	21.2	34.746	1175200	18	16.4494	16.488	16.3995	16.5213	16.5304	16.4111
	1.85928	0.0566355	Q9Y4H2	Q9Y4H2	Insulin receptor substrate 2	IRS2	10	10	10	12.6	12.6	12.6	137.33	1159500	36	15.5566	15.5313	15.5591	15.4947	15.5726	15.4925
	1.58827	-0.15322	Q8IV48	Q8IV48	3-5 exoribonuclease 1	ERI1	4	4	4	13.5	13.5	13.5	40.063	1156800	19	16.8492	16.8788	16.7601	16.9656	16.7638	16.9884
	0.0353247	0.00392024	Q96EB6	Q96EB6	NAD-dependent protein deacetylase sirtuin-1;SirtT1 75 kDa fragment	SIRT1	9	9	9	20.9	20.9	20.9	81.68	1153900	36	15.672	15.6256	15.7054	15.6732	15.588	15.6549
	0.734405	-0.067962	P22033	P22033	Methylmalonyl-CoA mutase, mitochondrial	MUT	10	10	10	20.3	20.3	20.3	83.134	1149600	32	16.2471	16.237	16.2108	16.324	16.1399	16.2407
	0.365112	0.0511042	O00442	O00442	RNA 3-terminal phosphate cyclase	RTCA	6	6	6	27.6	27.6	27.6	39.336	1149500	31	15.8798	15.9109	15.8463	15.7305	15.9271	15.8585
	0.0811017	-0.00751877	O75312	O75312	Zinc finger protein ZPR1	ZPR1	7	7	7	19.4	19.4	19.4	50.925	1149400	29	16.0922	16.1066	16.1137	16.1559	16.1867	16.1526
	0.492048	0.0414658	P63165	P63165	Small ubiquitin-related modifier 1	SUMO1	4	4	4	36.6	36.6	36.6	11.557	1146400	22	16.5887	16.6094	16.5646	16.4959	16.5847	16.5083
	0.0087699	0.00101089	Q15057	Q15057	Arf-GAP with coiled-coil, ANK repeat and PH domain-containing protein 2	ACAP2	11	11	11	19.8	19.8	19.8	88.028	1145000	41	15.2225	15.1915	15.1587	15.2424	15.2795	15.2238
	1.92936	0.140378	Q93050	Q93050	V-type proton ATPase 116 kDa subunit a isoform 1	ATP6V0A1	4	4	4	6.3	6.3	6.3	96.412	1139700	21	16.9431	16.7812	16.916	16.7315	16.8492	16.7744
	0.407987	-0.0397854	Q6PK04	Q6PK04	Coiled-coil domain-containing protein 137	CCDC137	3	3	3	14.2	14.2	14.2	33.231	1138400	17	17.255	17.2362	17.1408	17.2161	17.2293	17.2921
	0.922722	-0.0329024	Q8WTV0	Q8WTV0	Scavenger receptor class B member 1	SCARB1	5	5	5	9.2	9.2	9.2	60.877	1137600	17	16.132	16.1897	16.1828	16.1886	16.1391	16.1742
	0.161898	-0.0168349	P32754	P32754	4-hydroxyphenylpyruvate dioxygenase	HPD	5	5	5	18.6	18.6	18.6	44.934	1136400	31	15.7918	15.9079	15.9124	15.8679	15.8786	15.8575
	0.445847	0.0411847	Q9P0M9	Q9P0M9	39S ribosomal protein L27, mitochondrial	MRPL27	6	6	6	48	48	48	16.073	1133800	28	16.2835	16.2678	16.2606	16.1612	16.2024	16.1939
	0.440008	-0.550757	Q6UW68	Q6UW68	Transmembrane protein 205	TMEM205	2	2	2	15.9	15.9	15.9	21.198	1132500	13	16.7457	16.7998	15.1614	16.8101	16.7959	16.7453
	0.111157	0.0111281	Q12802	Q12802	A-kinase anchor protein 13	AKAP13	13	13	13	8.1	8.1	8.1	307.55	1131300	60	15.0498	15.0435	14.9799	14.9594	15.0491	15.0426
	0.244165	-0.0222581	Q96S44	Q96S44	TP53-regulating kinase	TP53RK	4	4	4	20.2	20.2	20.2	28.16	1131100	14	16.8298	16.792	16.8424	16.8739	16.7555	16.8287
	0.658901	-0.0730934	Q6DD87	Q6DD87	Zinc finger protein 787	ZNF787	7	7	7	23.6	23.6	23.6	40.428	1130300	41	15.2281	15.394	15.3597	15.2952	15.2683	15.3862
	0.0301246	0.00319004	O94842;O15405;O94900	O94842	TOX high mobility group box family member 4	TOX4	5	5	5	11.9	11.9	11.9	66.194	1129100	27	15.9949	16.0407	16.0352	16.0525	16.0189	15.9461
	0.890744	0.0350278	Q99720	Q99720	Sigma non-opioid intracellular receptor 1	SIGMAR1	1	1	1	5.8	5.8	5.8	25.127	1123100	12	16.6484	16.6233	16.6711	16.5875	16.6296	16.6331
	0.0605032	0.00402673	O75909	O75909	Cyclin-K	CCNK	6	6	6	17.9	17.9	17.9	64.239	1117900	35	15.5997	15.6119	15.5555	15.5833	15.6064	15.5542
	0.0406935	-0.00614357	Q96QR8	Q96QR8	Transcriptional activator protein Pur-beta	PURB	5	5	5	24.4	24.4	24.4	33.24	1117600	22	16.2924	16.3486	16.3326	16.2274	16.3269	16.3944
	0.58914	0.0278829	Q14155;Q15052	Q14155	Rho guanine nucleotide exchange factor 7	ARHGEF7	8	8	8	15.9	15.9	15.9	90.011	1117200	29	15.9763	15.9849	15.9773	15.9128	15.9687	15.941
	0.431753	-0.0440524	Q658Y4	Q658Y4	Protein FAM91A1	FAM91A1	9	9	9	13.4	13.4	13.4	93.908	1116400	38	15.4576	15.5582	15.5339	15.6119	15.5374	15.4908
	0.403212	-1.11853	O43708	O43708	Maleylacetoacetate isomerase	GSTZ1	2	2	2	15.7	15.7	15.7	24.212	1113500	15	13.7928	17.3562	17.3137	17.2079	17.3182	17.2162
	0.51942	-0.0326862	Q8NE86	Q8NE86	Calcium uniporter protein, mitochondrial	MCU	4	4	4	12.8	12.8	12.8	39.866	1113100	23	16.3024	16.3459	16.2901	16.2969	16.2364	16.2842
	0.393288	-0.0340907	Q8NFW8	Q8NFW8	N-acylneuraminate cytidylyltransferase	CMAS	6	6	6	22.8	22.8	22.8	48.379	1112500	27	16.4058	16.513	16.473	16.5215	16.5049	16.4515
	0.486309	0.00742912	Q9NY27	Q9NY27	Serine/threonine-protein phosphatase 4 regulatory subunit 2	PPP4R2	8	8	8	32.6	32.6	32.6	46.898	1106900	39	15.4788	15.484	15.4844	15.4628	15.4762	15.4702
	0.211247	0.038866	Q86V21	Q86V21	Acetoacetyl-CoA synthetase	AACS	8	8	8	14.6	14.6	14.6	75.143	1104900	27	16.2342	16.1338	16.2319	16.0988	16.2101	16.3269
	0.265918	0.0274849	P49642	P49642	DNA primase small subunit	PRIM1	8	8	8	25.7	25.7	25.7	49.901	1104700	35	15.8085	15.8782	15.8771	15.7895	15.9173	15.8528
	0.113026	-0.0101058	P14859;P09086	P14859;P09086	POU domain, class 2, transcription factor 1;POU domain, class 2, transcription factor 2	POU2F1;POU2F2	5	5	5	10	10	10	76.471	1101900	24	16.5193	16.5137	16.5592	16.6112	16.5723	16.5561
	0.173376	0.033906	Q3YEC7	Q3YEC7	Rab-like protein 6	RABL6	5	5	5	9.5	9.5	9.5	79.548	1099900	26	15.7642	15.8159	15.6941	15.5693	15.7216	15.693
	0.174269	0.0144609	P51003	P51003	Poly(A) polymerase alpha	PAPOLA	7	7	7	11.5	11.5	11.5	82.842	1099300	32	15.9021	15.955	15.9057	15.8571	15.944	15.8964
	0.211793	0.00745773	Q8WWI5	Q8WWI5	Choline transporter-like protein 1	SLC44A1	4	4	4	8.8	8.8	8.8	73.301	1098600	19	16.2416	16.2639	16.2767	16.2343	16.2495	16.2471
	0.372974	-0.0222912	Q9NWV8	Q9NWV8	BRISC and BRCA1-A complex member 1	BABAM1	7	7	7	35.6	35.6	35.6	36.56	1095800	24	16.1613	16.2017	16.1677	16.1985	16.2335	16.2292
	0.040458	-0.00276661	O43815	O43815	Striatin	STRN	11	11	11	21.2	21.2	21.2	86.131	1093600	39	15.7789	15.7619	15.7536	15.8106	15.7669	15.7352
	0.0373167	0.00502523	Q9UBD5	Q9UBD5	Origin recognition complex subunit 3	ORC3	8	8	8	14.8	14.8	14.8	82.253	1093100	32	15.6141	15.7086	15.69	15.6913	15.7029	15.5921
	0.208672	0.030983	P04818	P04818	Thymidylate synthase	TYMS	5	5	5	22.7	22.7	22.7	35.716	1091500	33	15.9007	15.9776	16.0016	15.8557	16.0197	15.9957
	0.864595	-0.0358543	O60524	O60524	Nuclear export mediator factor NEMF	NEMF	10	10	10	11.1	11.1	11.1	122.95	1086500	33	16.0972	16.1238	16.049	16.0922	16.0511	16.0888
	0.502611	0.0451749	Q5F1R6	Q5F1R6	DnaJ homolog subfamily C member 21	DNAJC21	6	6	6	19	19	19	62.027	1082600	28	16.1597	16.0888	16.0878	16.0355	16.1569	16.1446
	1.64981	0.543627	P16104	P16104	Histone H2AX	H2AFX	5	2	0	52.4	21	0	15.144	1081900	14	17.3249	17.0207	17.3854	16.8205	17.2771	16.5153
	0.738519	0.13396	P85037	P85037	Forkhead box protein K1	FOXK1	7	7	7	16.1	16.1	16.1	75.456	1080400	32	15.9601	15.7998	15.7618	15.663	15.9641	15.8214
	0.569637	0.0409915	P46934	P46934	E3 ubiquitin-protein ligase NEDD4	NEDD4	11	11	11	11.4	11.4	11.4	149.11	1075400	38	16.0994	16.0454	16.0234	15.985	16.0854	16.0549
	1.03759	0.0673224	O95396	O95396	Adenylyltransferase and sulfurtransferase MOCS3;Molybdopterin-synthase adenylyltransferase;Molybdopterin-synthase sulfurtransferase	MOCS3	5	5	5	16.5	16.5	16.5	49.669	1071200	24	16.4147	16.3767	16.3978	16.3596	16.4049	16.2791
	0.687642	0.0387135	Q13421	Q13421	Mesothelin;Megakaryocyte-potentiating factor;Mesothelin, cleaved form	MSLN	6	6	6	13.7	13.7	13.7	68.985	1069600	28	15.8113	15.7418	15.7723	15.7907	15.8447	15.7796
	0.784061	-0.0639235	Q7Z739	Q7Z739	YTH domain-containing family protein 3	YTHDF3	8	3	3	16.6	7.2	7.2	63.86	1067000	21	16.2946	16.3184	16.3264	16.4161	16.2519	16.3302
	0.221856	0.00834147	Q9BRT3	Q9BRT3	Migration and invasion enhancer 1	MIEN1	3	3	3	38.3	38.3	38.3	12.403	1063100	18	16.4714	16.5018	16.5104	16.4835	16.5125	16.4841
	0.262838	0.0104815	P63098;Q96LZ3	P63098	Calcineurin subunit B type 1	PPP3R1	3	3	3	24.7	24.7	24.7	19.3	1062700	18	16.7094	16.7013	16.6944	16.7188	16.7424	16.6947
	0.780653	0.0726805	Q6WKZ4;Q7L804	Q6WKZ4	Rab11 family-interacting protein 1	RAB11FIP1	12	12	12	15.2	15.2	15.2	137.17	1054100	40	15.6189	15.6165	15.6643	15.5912	15.7614	15.6188
	0.0428516	0.0023791	O60563	O60563	Cyclin-T1	CCNT1	8	8	8	15.2	15.2	15.2	80.684	1052500	34	15.5697	15.5967	15.6296	15.6004	15.5855	15.5806
	0.311341	-0.0517877	P57105	P57105	Synaptojanin-2-binding protein	SYNJ2BP	3	3	3	25.5	25.5	25.5	15.928	1052500	22	16.1941	16.1327	16.2163	16.2295	16.1554	16.359
	0.267016	-0.024552	Q15070	Q15070	Mitochondrial inner membrane protein OXA1L	OXA1L	5	5	5	12.6	12.6	12.6	48.547	1046900	21	16.1227	16.166	16.0752	16.1765	16.179	16.1082
	0.106985	0.0203896	Q96I25	Q96I25	Splicing factor 45	RBM17	5	5	5	15.2	15.2	15.2	44.961	1046000	20	15.8499	15.9851	15.8729	15.828	16.0063	15.8549
	1.13646	-0.0795768	Q99808	Q99808	Equilibrative nucleoside transporter 1	SLC29A1	3	3	3	8.8	8.8	8.8	50.219	1044600	24	15.9726	16.0829	16.0032	16.0037	15.9809	16.1089
	0.608519	-0.018364	Q96ST2	Q96ST2	Protein IWS1 homolog	IWS1	5	5	5	8.2	8.2	8.2	91.954	1041500	24	15.8252	15.8573	15.8418	15.8501	15.8626	15.8773
	0.627955	-0.0373789	Q9Y4A5	Q9Y4A5	Transformation/transcription domain-associated protein	TRRAP	7	7	7	2.9	2.9	2.9	437.6	1039500	27	16.711	16.7794	16.7867	16.8081	16.7348	16.7571
	0.417106	0.0345376	O95639	O95639	Cleavage and polyadenylation specificity factor subunit 4	CPSF4	6	6	6	33.5	33.5	33.5	30.255	1038700	30	16.2933	16.2541	16.2125	16.238	16.3309	16.2409
	0.706545	-0.0899289	Q12860	Q12860	Contactin-1	CNTN1	5	5	5	7.6	7.6	7.6	113.32	1037000	30	15.9016	16.076	15.8633	15.9729	16.028	16.0137
	0.730014	-0.0257835	Q9BRT2	Q9BRT2	Ubiquinol-cytochrome-c reductase complex assembly factor 2	UQCC2	4	4	4	46	46	46	14.875	1036200	23	16.4079	16.4178	16.4216	16.4367	16.4188	16.4712
	0.490633	-0.0260515	A8CG34	A8CG34	Nuclear envelope pore membrane protein POM 121C	POM121C	7	7	7	10.4	10.4	10.4	125.09	1034600	38	15.7166	15.7925	15.7823	15.7485	15.7444	15.7805
	1.25665	0.0907774	Q8NFF5	Q8NFF5	FAD synthase;Molybdenum cofactor biosynthesis protein-like region;FAD synthase region	FLAD1	7	7	7	16.9	16.9	16.9	65.265	1034300	32	15.867	15.8432	15.9369	15.7806	15.9463	15.854
	0.176242	-0.0118446	Q8WUX2	Q8WUX2	Putative glutathione-specific gamma-glutamylcyclotransferase 2	CHAC2	2	2	2	18.5	18.5	18.5	20.874	1031700	18	16.3706	16.357	16.4005	16.4357	16.4003	16.4143
	0.389247	-0.0530682	P17152	P17152	Transmembrane protein 11, mitochondrial	TMEM11	3	3	3	17.7	17.7	17.7	21.541	1029200	22	16.1669	16.146	16.1971	16.2691	16.0563	16.1645
	0.145116	0.0239658	O75616	O75616	GTPase Era, mitochondrial	ERAL1	5	5	5	15.8	15.8	15.8	48.349	1029000	25	16.4525	16.4996	16.4169	16.297	16.4431	16.444
	0.0945563	-0.014665	Q5VTR2	Q5VTR2	E3 ubiquitin-protein ligase BRE1A	RNF20	6	6	6	8.7	8.7	8.7	113.66	1028700	27	16.1095	16.1489	16.2468	16.1851	16.0705	16.1368
	0.033927	-0.00613054	O95466	O95466	Formin-like protein 1	FMNL1	9	9	9	10.5	10.5	10.5	121.85	1025500	34	15.4559	15.5494	15.4505	15.3534	15.4883	15.5103
	0.0924864	-0.00906436	Q15814	Q15814	Tubulin-specific chaperone C	TBCC	4	4	4	18.2	18.2	18.2	39.248	1018100	19	16.3323	16.3139	16.2345	16.252	16.2856	16.3137
	0.300396	0.0492039	Q5RI15	Q5RI15	Cytochrome c oxidase protein 20 homolog	COX20	2	2	2	11	11	11	13.291	1018100	13	16.6575	16.7253	16.6117	16.5203	16.6759	16.5517
	0.639269	0.0521723	Q96I51	Q96I51	Williams-Beuren syndrome chromosomal region 16 protein	WBSCR16	6	6	6	20.9	20.9	20.9	49.996	1016600	37	15.136	15.1636	15.1864	15.1144	15.2533	15.1411
	0.0624718	-0.007768	Q92785	Q92785	Zinc finger protein ubi-d4	DPF2	5	5	5	19.4	19.4	19.4	44.155	1016400	30	15.5573	15.6516	15.5754	15.5478	15.5521	15.5088
	0.793644	-0.038585	P05423	P05423	DNA-directed RNA polymerase III subunit RPC4	POLR3D	5	5	5	17.8	17.8	17.8	44.395	1014100	26	16.2871	16.3386	16.3486	16.3359	16.2842	16.361
	0.479201	-0.110535	Q9NQ50	Q9NQ50	39S ribosomal protein L40, mitochondrial	MRPL40	3	3	3	25.7	25.7	25.7	24.49	1012300	13	16.9557	17.2522	17.1541	17.1253	17.2419	17.3059
	0.23659	-0.00946999	Q12962	Q12962	Transcription initiation factor TFIID subunit 10	TAF10	3	3	3	27.1	27.1	27.1	21.711	1012100	21	16.5518	16.5622	16.5947	16.5799	16.5558	16.5887
	0.667207	-0.0292463	Q96KA5	Q96KA5	Cleft lip and palate transmembrane protein 1-like protein	CLPTM1L	4	4	4	7.1	7.1	7.1	62.228	1008700	20	15.8999	15.9738	15.9277	15.9627	15.9556	15.9345
	0.0789654	-0.00967089	Q9Y608	Q9Y608	Leucine-rich repeat flightless-interacting protein 2	LRRFIP2	6	6	6	10.5	10.5	10.5	82.17	1008400	23	16.4515	16.5146	16.4501	16.4414	16.4016	16.3763
	0.00404584	-0.00032107	Q8IY18	Q8IY18	Structural maintenance of chromosomes protein 5	SMC5	6	6	6	6.4	6.4	6.4	128.81	1008100	23	16.1407	16.1909	16.1498	16.17	16.1878	16.1183
	0.483769	-0.0478319	O75175	O75175	CCR4-NOT transcription complex subunit 3	CNOT3	3	3	3	6.9	6.9	6.9	81.871	1005300	14	16.5605	16.5655	16.4591	16.5022	16.4331	16.5285
	0.714059	0.0477346	Q9Y3L5	Q9Y3L5	Ras-related protein Rap-2c	RAP2C	5	5	4	32.8	32.8	27.3	20.745	1005000	17	16.5398	16.4714	16.4599	16.4709	16.5599	16.474
	0.179763	-0.0442219	P82930	P82930	28S ribosomal protein S34, mitochondrial	MRPS34	9	9	9	54.1	54.1	54.1	25.65	1004900	24	16.1827	16.0433	16.1323	16.347	16.0863	16.1438
	0.926593	-2.06393	O75695	O75695	Protein XRP2	RP2	2	2	2	5.4	5.4	5.4	39.641	1002900	10	17.2399	17.302	13.8286	17.2553	14.5245	17.2275
	0.0911789	0.0122175	P35914	P35914	Hydroxymethylglutaryl-CoA lyase, mitochondrial	HMGCL	4	4	4	16.6	16.6	16.6	34.36	1001600	28	16.0714	16.0736	16.0273	15.986	15.9575	15.9601
	0.346944	-0.233665	P21283	P21283	V-type proton ATPase subunit C 1	ATP6V1C1	10	10	10	27.7	27.7	27.7	43.941	1001100	27	15.8744	15.8729	15.0469	15.8243	15.8915	15.8166
	0.781818	0.159669	Q6IAN0	Q6IAN0	Dehydrogenase/reductase SDR family member 7B	DHRS7B	3	3	3	13.5	13.5	13.5	35.119	1001000	14	16.9402	16.8307	17.1785	16.8883	16.8819	16.8026
	0.301776	-0.0294488	P21589	P21589	5-nucleotidase	NT5E	6	6	6	15.3	15.3	15.3	63.367	999880	32	16.1321	16.0635	16.0727	16.1359	16.0159	16.1097
	0.0256331	-0.00422541	Q6P996;Q6P474	Q6P996;Q6P474	Pyridoxal-dependent decarboxylase domain-containing protein 1;Putative pyridoxal-dependent decarboxylase domain-containing protein 2	PDXDC1;PDXDC2P	8	8	8	16.6	16.6	16.6	86.706	990430	30	15.7817	15.7776	15.6312	15.6723	15.7526	15.7283
	0.158695	-0.0141748	Q86YP4	Q86YP4	Transcriptional repressor p66-alpha	GATAD2A	6	6	6	14.8	14.8	14.8	68.062	989070	27	16.0064	15.9585	15.978	16.0596	15.9663	15.9752
	0.735291	0.0529302	Q8IXM3	Q8IXM3	39S ribosomal protein L41, mitochondrial	MRPL41	5	5	5	50.4	50.4	50.4	15.383	987120	18	16.7416	16.7018	16.6941	16.6264	16.7605	16.7091
	0.0327	-0.0059433	Q15648	Q15648	Mediator of RNA polymerase II transcription subunit 1	MED1	9	9	9	7.9	7.9	7.9	168.48	978710	42	15.7283	15.6396	15.6557	15.6453	15.5193	15.6362
	0.19695	-0.0113764	Q9NWS0	Q9NWS0	PIH1 domain-containing protein 1	PIH1D1	5	5	5	25.2	25.2	25.2	32.363	977770	26	15.7345	15.7533	15.7804	15.737	15.7305	15.7891
	0.610686	0.0531499	Q96MW1	Q96MW1	Coiled-coil domain-containing protein 43	CCDC43	6	6	6	42.9	42.9	42.9	25.248	976360	29	16.0582	16.012	16.0992	15.9699	15.9732	15.9894
	0.38145	0.0332165	Q9NVI1	Q9NVI1	Fanconi anemia group I protein	FANCI	11	11	11	11.3	11.3	11.3	149.32	974680	36	15.4282	15.4016	15.3755	15.3238	15.4444	15.4229
	0.890944	-0.223235	Q14197	Q14197	Peptidyl-tRNA hydrolase ICT1, mitochondrial	ICT1	6	6	6	27.2	27.2	27.2	23.63	973770	21	15.9513	16.0111	15.9866	16.1508	15.6416	16.0874
	0.00723498	-0.000900269	P04150;P08235	P04150	Glucocorticoid receptor	NR3C1	8	8	8	17.4	17.4	17.4	85.658	971370	42	15.2057	15.2305	15.3181	15.2705	15.2863	15.3118
	0.0992275	0.00791168	O00391	O00391	Sulfhydryl oxidase 1	QSOX1	4	4	4	7.4	7.4	7.4	82.577	969800	18	16.5461	16.4891	16.459	16.4665	16.4751	16.5009
	0.278136	0.030838	P49366	P49366	Deoxyhypusine synthase	DHPS	5	5	5	20.1	20.1	20.1	40.97	965770	20	16.6247	16.645	16.6141	16.6203	16.7511	16.6321
	0.409194	0.0395489	Q9Y3D3	Q9Y3D3	28S ribosomal protein S16, mitochondrial	MRPS16	3	3	3	27	27	27	15.345	964460	20	16.2519	16.1621	16.2681	16.225	16.2857	16.3
	0.0357347	0.00487741	Q9ULF5	Q9ULF5	Zinc transporter ZIP10	SLC39A10	8	8	8	12.9	12.9	12.9	94.131	963830	29	15.9493	16.0558	16.0336	16.0223	16.0883	15.9785
	0.240397	-0.0256192	O00458	O00458	Interferon-related developmental regulator 1	IFRD1	5	5	5	16.6	16.6	16.6	50.268	960990	24	15.6081	15.7358	15.6567	15.6523	15.7254	15.679
	0.496658	0.0337454	P12694	P12694	2-oxoisovalerate dehydrogenase subunit alpha, mitochondrial	BCKDHA	6	6	6	18.2	18.2	18.2	50.47	959170	28	15.6786	15.6176	15.6953	15.6068	15.6301	15.6784
	0.294717	-0.0153929	Q86U38	Q86U38	Nucleolar protein 9	NOP9	9	9	9	19.7	19.7	19.7	69.437	958680	32	15.733	15.736	15.7681	15.7745	15.7073	15.7441
	0.740168	-0.0626726	P30260	P30260	Cell division cycle protein 27 homolog	CDC27	8	8	8	17	17	17	91.866	955480	33	15.5552	15.5985	15.6066	15.6099	15.5694	15.7108
	0.165212	-0.0259647	Q8N3V7	Q8N3V7	Synaptopodin	SYNPO	9	9	9	16.5	16.5	16.5	99.462	954070	34	15.5932	15.7561	15.6029	15.5911	15.67	15.5969
	0.288252	-0.0587975	Q9BYD1	Q9BYD1	39S ribosomal protein L13, mitochondrial	MRPL13	5	5	5	36.5	36.5	36.5	20.692	954060	24	16.005	15.9099	16.0429	16.1343	15.8796	16.0596
	0.0376783	0.00467555	P78362;Q9UPE1	P78362	SRSF protein kinase 2;SRSF protein kinase 2 N-terminal;SRSF protein kinase 2 C-terminal	SRPK2	5	5	5	11.5	11.5	11.5	77.526	953860	18	16.8887	16.7821	16.8209	16.8503	16.8477	16.9109
	0.401273	-0.0244522	Q9NR09	Q9NR09	Baculoviral IAP repeat-containing protein 6	BIRC6	13	13	13	4.7	4.7	4.7	530.25	952520	55	14.8731	14.9521	14.9581	14.9459	14.9384	14.9449
	0.428501	-0.0563078	Q9UL40	Q9UL40	Zinc finger protein 346	ZNF346	5	5	5	26.5	26.5	26.5	32.932	948740	27	15.7374	15.886	15.9297	15.8723	15.815	15.8926
	0.512602	0.0335773	Q15386	Q15386	Ubiquitin-protein ligase E3C	UBE3C	7	7	7	8.1	8.1	8.1	123.92	948550	30	15.5305	15.5149	15.5167	15.4322	15.4774	15.4768
	0.210972	-0.0351308	Q16540	Q16540	39S ribosomal protein L23, mitochondrial	MRPL23	3	3	3	27.5	27.5	27.5	17.781	942800	14	16.4781	16.5978	16.6851	16.6707	16.6044	16.6045
	0.10113	-0.00427596	Q7L5D6	Q7L5D6	Golgi to ER traffic protein 4 homolog	GET4	4	4	4	15.6	15.6	15.6	36.504	941990	19	15.9798	16.0101	15.9878	15.9626	15.9938	16.0015
	0.328514	0.456902	Q9H0U6	Q9H0U6	39S ribosomal protein L18, mitochondrial	MRPL18	3	3	3	17.8	17.8	17.8	20.576	940000	13	16.4665	14.838	16.3738	16.5645	16.4722	16.5393
	0.80379	-0.0462812	Q92743	Q92743	Serine protease HTRA1	HTRA1	4	4	4	9.6	9.6	9.6	51.286	939950	18	16.1157	16.2201	16.1669	16.1448	16.1386	16.1951
	0.0922503	-0.0125767	Q13685	Q13685	Angio-associated migratory cell protein	AAMP	7	7	7	24.9	24.9	24.9	46.75	938720	28	15.782	15.9002	15.8198	15.7966	15.911	15.8537
	0.434903	0.0265217	Q8N806	Q8N806	Putative E3 ubiquitin-protein ligase UBR7	UBR7	7	7	7	29.2	29.2	29.2	47.998	935600	26	15.75	15.6885	15.7706	15.7749	15.7674	15.745
	0.547313	0.0693976	Q86XZ4	Q86XZ4	Spermatogenesis-associated serine-rich protein 2	SPATS2	6	6	6	17.2	17.2	17.2	59.544	933900	29	15.3365	15.3212	15.5047	15.3952	15.394	15.3106
	0.20846	0.0300051	Q96CW5	Q96CW5	Gamma-tubulin complex component 3	TUBGCP3	8	8	8	13	13	13	103.57	933380	24	15.9473	15.788	15.7817	15.8266	15.7856	15.8099
	0.424135	-0.621218	Q969M3	Q969M3	Protein YIPF5	YIPF5	2	2	2	8.2	8.2	8.2	27.989	927890	12	14.5937	16.4912	16.4148	16.4162	16.5166	16.4813
	1.56867	-0.0494245	P08069	P08069	Insulin-like growth factor 1 receptor;Insulin-like growth factor 1 receptor alpha chain;Insulin-like growth factor 1 receptor beta chain	IGF1R	8	8	8	7.8	7.8	7.8	154.79	925780	34	15.3935	15.4391	15.3549	15.4334	15.3896	15.4137
	0.323379	-0.075318	O60437	O60437	Periplakin	PPL	16	16	16	12.4	12.4	12.4	204.74	921680	51	14.8158	14.9658	14.9205	14.8075	14.6402	14.8292
	0.943198	-0.132835	Q9BRX8	Q9BRX8	Redox-regulatory protein FAM213A	FAM213A	2	2	2	11.4	11.4	11.4	25.764	921400	12	16.3933	16.5805	16.5099	16.4949	16.2991	16.5254
	1.37069	-0.108631	Q8IVM0	Q8IVM0	Coiled-coil domain-containing protein 50	CCDC50	4	4	4	15.4	15.4	15.4	35.822	919510	25	15.5936	15.6545	15.583	15.7558	15.6466	15.7389
	1.22947	0.0370808	P46199	P46199	Translation initiation factor IF-2, mitochondrial	MTIF2	4	4	4	9.1	9.1	9.1	81.316	915470	21	15.9599	15.9435	15.9657	15.9214	15.9975	15.947
	0.40317	-0.794551	P07711	P07711	Cathepsin L1;Cathepsin L1 heavy chain;Cathepsin L1 light chain	CTSL	3	3	3	12	12	12	37.564	913560	16	14.1186	16.5686	16.6036	16.5879	16.6432	16.5925
	0.517938	-0.16593	Q9Y6I3;Q9H201	Q9Y6I3	Epsin-1	EPN1	5	5	5	13.4	13.4	13.4	60.293	910750	23	15.5828	15.8789	15.9659	16.0089	15.9459	16.1046
	0.447661	-0.0147518	Q8N5M4	Q8N5M4	Tetratricopeptide repeat protein 9C	TTC9C	3	3	3	22.2	22.2	22.2	20.012	909980	21	15.6528	15.6395	15.6251	15.6699	15.6568	15.6696
	0.615659	0.0448144	P49441	P49441	Inositol polyphosphate 1-phosphatase	INPP1	2	2	2	6.5	6.5	6.5	43.998	907780	12	16.2621	16.2983	16.3288	16.2604	16.3658	16.2635
	1.70342	-0.121567	Q6P1A2	Q6P1A2	Lysophospholipid acyltransferase 5	LPCAT3	5	5	5	10.9	10.9	10.9	56.034	907470	19	16.0426	16.1045	16.0513	16.1541	15.971	16.1711
	0.0464169	-0.00390498	Q9H9Y6	Q9H9Y6	DNA-directed RNA polymerase I subunit RPA2	POLR1B	10	10	10	10.6	10.6	10.6	128.23	905530	33	15.3353	15.3525	15.4139	15.4008	15.3489	15.3566
	0.684489	0.0249828	Q9NUQ7	Q9NUQ7	Ufm1-specific protease 2	UFSP2	6	6	6	16.8	16.8	16.8	53.261	905110	26	15.8981	15.8638	15.8612	15.8691	15.9175	15.869
	0.782611	0.0820316	Q9BSC4	Q9BSC4	Nucleolar protein 10	NOL10	7	7	7	14.4	14.4	14.4	80.301	905100	35	15.7237	15.7002	15.7283	15.5578	15.7525	15.7004
	0.0470552	-0.00526428	P11217	P11217	Glycogen phosphorylase, muscle form	PYGM	6	3	3	8	4.3	4.3	97.091	903260	21	15.97	16.0432	15.9791	15.9248	16.0166	16.0135
	0.397262	-0.0279992	Q8IVD9	Q8IVD9	NudC domain-containing protein 3	NUDCD3	4	4	4	18.6	18.6	18.6	40.822	903160	21	16.4402	16.5029	16.4209	16.467	16.5126	16.4878
	0.271923	-0.0144558	O00115	O00115	Deoxyribonuclease-2-alpha	DNASE2	4	4	4	13.1	13.1	13.1	39.58	901970	15	16.065	16.0962	16.0305	16.0312	16.0535	16.065
	0.108162	-0.0152931	O95249	O95249	Golgi SNAP receptor complex member 1	GOSR1	3	3	3	14.4	14.4	14.4	28.612	894470	13	16.7582	16.6841	16.7556	16.8548	16.7811	16.802
	0.458529	-0.113181	Q8WWC4	Q8WWC4	Uncharacterized protein C2orf47, mitochondrial	C2orf47	4	4	4	15.1	15.1	15.1	32.544	893750	16	16.0335	15.9354	16.0761	16.2553	15.9588	16.2171
	0.733395	-0.0583973	Q96BR5	Q96BR5	Cytochrome c oxidase assembly factor 7	COA7	6	6	6	40.7	40.7	40.7	25.709	892670	32	15.249	15.2523	15.2477	15.3691	15.2832	15.3337
	0.386347	-0.0705147	Q8N4V1	Q8N4V1	Membrane magnesium transporter 1	MMGT1	2	2	2	18.3	18.3	18.3	14.686	889380	12	17.1683	17.1554	16.9996	17.0517	16.9298	17.1023
	0.50357	1.03936	Q66PJ3	Q66PJ3	ADP-ribosylation factor-like protein 6-interacting protein 4	ARL6IP4	2	2	2	8.3	8.3	8.3	44.915	888570	12	16.7393	13.9399	16.7181	16.5595	16.88	16.7199
	0.180061	-0.0254825	Q8NHP8	Q8NHP8	Putative phospholipase B-like 2;Putative phospholipase B-like 2 32 kDa form;Putative phospholipase B-like 2 45 kDa form	PLBD2	4	4	4	10.4	10.4	10.4	65.471	887320	22	15.9607	16.065	16.0472	16.0248	16.1224	16.117
	0.246232	0.0151056	P63096	P63096	Guanine nucleotide-binding protein G(i) subunit alpha-1	GNAI1	9	3	3	29.9	10.7	10.7	40.361	883310	22	16.23	16.2355	16.2452	16.2019	16.2778	16.2703
	0.0294069	0.0053552	Q8TBX8	Q8TBX8	Phosphatidylinositol 5-phosphate 4-kinase type-2 gamma	PIP4K2C	4	4	4	16.2	16.2	16.2	47.299	875620	20	15.7145	15.6089	15.602	15.7407	15.6237	15.5746
	0.243131	-0.0151923	Q9NP77	Q9NP77	RNA polymerase II subunit A C-terminal domain phosphatase SSU72	SSU72	4	4	4	24.7	24.7	24.7	22.574	875250	20	15.978	15.9864	15.9127	15.9764	15.9656	15.939
	0.283812	-0.0332874	Q99622	Q99622	Protein C10	C12orf57	4	4	4	49.2	49.2	49.2	13.178	875200	18	15.9695	15.9013	15.8829	16.0319	15.9641	15.9832
	0.228088	0.0416171	O00767	O00767	Acyl-CoA desaturase	SCD	4	4	4	18.7	18.7	18.7	41.522	874530	23	15.5734	15.4589	15.6152	15.6758	15.5516	15.4807
	0.233479	-0.0371428	Q03169	Q03169	Tumor necrosis factor alpha-induced protein 2	TNFAIP2	8	8	8	16.5	16.5	16.5	72.66	870990	30	15.6524	15.609	15.4427	15.5949	15.5916	15.5942
	0.107764	0.0145429	Q5T1C6	Q5T1C6	Acyl-coenzyme A thioesterase THEM4	THEM4	5	5	5	23.3	23.3	23.3	27.129	870720	21	15.6285	15.6037	15.6138	15.691	15.7456	15.6497
	0.994699	0.0658363	O75688	O75688	Protein phosphatase 1B	PPM1B	3	3	3	8.4	8.4	8.4	52.642	867100	18	16.0687	16.0014	16.0615	15.9701	16.1044	16.0655
	0.571505	0.380026	Q08752	Q08752	Peptidyl-prolyl cis-trans isomerase D	PPID	7	7	7	25.9	25.9	25.9	40.763	865160	26	15.5454	15.4644	15.473	14.5818	15.6226	15.4547
	0.983741	-0.0798696	Q8IYS1	Q8IYS1	Peptidase M20 domain-containing protein 2	PM20D2	4	4	4	10.8	10.8	10.8	47.776	863540	19	16.0532	16.083	16.094	16.1694	16.0703	16.2047
	0.792838	0.0606715	Q96CM8	Q96CM8	Acyl-CoA synthetase family member 2, mitochondrial	ACSF2	5	5	5	12	12	12	68.124	862130	18	16.2716	16.265	16.3678	16.2491	16.3619	16.3052
	0.874501	-0.058802	P29083	P29083	General transcription factor IIE subunit 1	GTF2E1	6	6	6	20.5	20.5	20.5	49.452	861350	31	15.2539	15.3356	15.2937	15.3666	15.3534	15.3752
	1.35079	-0.117991	Q9BXF6	Q9BXF6	Rab11 family-interacting protein 5	RAB11FIP5	7	7	7	19.3	19.3	19.3	70.414	861220	32	16.0358	16.2622	16.0877	16.1806	16.1336	16.1682
	0.159392	-0.0225938	Q9BTZ2	Q9BTZ2	Dehydrogenase/reductase SDR family member 4	DHRS4	3	3	3	11.5	11.5	11.5	29.537	857360	13	16.3142	16.3794	16.3505	16.3458	16.4519	16.4592
	0.453959	-0.760312	O75935	O75935	Dynactin subunit 3	DCTN3	4	4	4	26.3	26.3	26.3	21.119	856710	15	14.1146	16.3224	16.2923	16.2559	16.2626	16.3722
	0.73197	-0.0975682	Q14554	Q14554	Protein disulfide-isomerase A5	PDIA5	6	6	6	15.6	15.6	15.6	59.594	855920	24	15.5937	15.7835	15.594	15.6629	15.5464	15.5803
	0.606494	-0.045653	P42695	P42695	Condensin-2 complex subunit D3	NCAPD3	5	5	5	5.9	5.9	5.9	168.89	852800	23	16.2098	16.2361	16.2224	16.2341	16.2349	16.3339
	0.509873	-0.0702365	Q9UJA5	Q9UJA5	tRNA (adenine(58)-N(1))-methyltransferase non-catalytic subunit TRM6	TRMT6	7	7	7	21.7	21.7	21.7	55.799	849640	31	15.2532	15.4378	15.3555	15.3585	15.4337	15.4569
	0.0431375	-0.00342369	O95352	O95352	Ubiquitin-like modifier-activating enzyme ATG7	ATG7	6	6	6	12.4	12.4	12.4	77.959	849330	23	15.7664	15.7247	15.6729	15.7238	15.7175	15.7187
	1.84386	0.0510658	Q9Y5S2	Q9Y5S2	Serine/threonine-protein kinase MRCK beta	CDC42BPB	13	13	13	9.5	9.5	9.5	194.31	847720	41	15.3014	15.2616	15.289	15.2219	15.2962	15.25
	1.37741	0.0877285	Q9H967	Q9H967	WD repeat-containing protein 76	WDR76	8	8	8	16.6	16.6	16.6	69.768	846820	35	15.4523	15.4064	15.4797	15.3196	15.4616	15.4044
	0.317012	-0.0304642	Q9NUP9;O14910	Q9NUP9;O14910	Protein lin-7 homolog C;Protein lin-7 homolog A	LIN7C;LIN7A	4	4	4	27.9	27.9	27.9	21.834	841280	17	16.1431	16.1254	16.1574	16.1966	16.0566	16.1265
	0.380054	-0.0699476	Q56VL3	Q56VL3	OCIA domain-containing protein 2	OCIAD2	4	4	4	24.7	24.7	24.7	16.953	836920	17	16.3022	16.5338	16.3795	16.2783	16.3459	16.4254
	0.109339	-0.0134147	Q9UI12	Q9UI12	V-type proton ATPase subunit H	ATP6V1H	5	5	5	15.5	15.5	15.5	55.882	834430	25	15.397	15.3386	15.3651	15.4804	15.4242	15.4076
	0.397559	-0.0480007	Q12979	Q12979	Active breakpoint cluster region-related protein	ABR	7	7	7	12.2	12.2	12.2	97.597	831520	23	15.8541	15.9101	15.9794	16.0335	15.9228	15.9567
	0.304627	-0.0369673	Q8WUA4	Q8WUA4	General transcription factor 3C polypeptide 2	GTF3C2	11	11	11	17	17	17	100.68	820940	37	14.8859	14.9718	14.9624	14.8948	14.952	15.0445
	0.0389914	-0.00233205	Q9BYN8	Q9BYN8	28S ribosomal protein S26, mitochondrial	MRPS26	4	4	4	22	22	22	24.211	820460	15	15.9768	15.972	15.9688	15.9318	15.9416	15.9903
	0.386085	-0.352206	Q9NVN8	Q9NVN8	Guanine nucleotide-binding protein-like 3-like protein	GNL3L	6	6	6	14.6	14.6	14.6	65.572	820410	16	14.9845	16.1493	16.1257	16.0297	16.1375	16.1252
	0.423803	1.20083	Q9UPY5	Q9UPY5	Cystine/glutamate transporter	SLC7A11	2	2	2	4	4	4	55.422	820110	11	16.9908	16.9355	17.0244	16.9648	16.8154	13.3279
	0.130239	0.0160354	Q9H410	Q9H410	Kinetochore-associated protein DSN1 homolog	DSN1	7	7	7	32.3	32.3	32.3	40.067	819870	36	15.2623	15.2644	15.2814	15.3492	15.3711	15.2531
	0.301289	-0.0437635	Q9UBK8	Q9UBK8	Methionine synthase reductase	MTRR	8	8	8	17.3	17.3	17.3	77.673	818880	26	15.6863	15.835	15.6529	15.6454	15.6969	15.687
	0.082837	0.0119425	Q9BZX2	Q9BZX2	Uridine-cytidine kinase 2	UCK2	4	4	4	22.2	22.2	22.2	29.299	817910	19	16.4907	16.4737	16.5131	16.399	16.3671	16.4624
	0.144274	0.00820827	O43715	O43715	TP53-regulated inhibitor of apoptosis 1	TRIAP1	2	2	2	35.5	35.5	35.5	8.7858	817590	18	15.7271	15.7274	15.6883	15.7115	15.7163	15.6682
	0.0365139	0.00542132	Q02127	Q02127	Dihydroorotate dehydrogenase (quinone), mitochondrial	DHODH	5	5	5	16.5	16.5	16.5	42.867	814320	17	16.2937	16.2642	16.3214	16.3817	16.4091	16.362
	0.322341	-0.0297677	Q9NW82	Q9NW82	WD repeat-containing protein 70	WDR70	7	7	7	13.3	13.3	13.3	73.2	813300	23	15.664	15.7242	15.6782	15.6863	15.7538	15.7749
	0.67668	-0.0640411	Q8N201	Q8N201	Integrator complex subunit 1	INTS1	6	6	6	3.6	3.6	3.6	244.29	812610	30	15.604	15.6541	15.5422	15.7174	15.6378	15.6047
	0.500872	-0.0351397	P20933	P20933	N(4)-(beta-N-acetylglucosaminyl)-L-asparaginase;Glycosylasparaginase alpha chain;Glycosylasparaginase beta chain	AGA	3	3	3	18.5	18.5	18.5	37.208	810570	18	16.1542	16.1176	16.077	16.1895	16.1262	16.1557
	0.041779	-0.00630856	Q9Y6W3	Q9Y6W3	Calpain-7	CAPN7	11	11	11	16.4	16.4	16.4	92.651	809960	35	15.1665	15.1447	15.2314	15.2828	15.2666	15.2559
	0.439151	-0.770111	O14907	O14907	Tax1-binding protein 3	TAX1BP3	3	3	3	39.5	39.5	39.5	13.735	808260	15	14.5686	16.7537	16.8148	16.9005	16.8276	16.8671
	0.892331	-0.119237	Q9BRX2	Q9BRX2	Protein pelota homolog	PELO	5	5	5	14.5	14.5	14.5	43.359	805520	26	15.5617	15.5557	15.431	15.7185	15.5373	15.6136
	0.449738	0.039348	O95391	O95391	Pre-mRNA-splicing factor SLU7	SLU7	9	9	9	23	23	23	68.386	803850	36	14.8087	14.7289	14.7475	14.6809	14.7663	14.7948
	0.477045	-0.037041	O15438	O15438	Canalicular multispecific organic anion transporter 2	ABCC3	8	8	8	7.9	7.9	7.9	169.34	802580	29	15.7423	15.7204	15.7408	15.8062	15.7613	15.8289
	0.353732	-0.0478477	P63172	P63172	Dynein light chain Tctex-type 1	DYNLT1	4	4	4	70.8	70.8	70.8	12.452	798310	19	16.1681	16.1814	16.0759	16.1272	16.1956	16.2746
	0.00306842	-0.000334104	Q8IVS2	Q8IVS2	Malonyl-CoA-acyl carrier protein transacylase, mitochondrial	MCAT	5	5	5	17.2	17.2	17.2	42.961	798060	19	15.8944	15.9159	15.9677	15.9921	15.9837	15.9388
	0.148459	-0.00808016	P48651	P48651	Phosphatidylserine synthase 1	PTDSS1	3	3	3	9.3	9.3	9.3	55.527	796500	18	16.1127	16.1508	16.1355	16.0912	16.1009	16.1313
	0.25326	-0.0413411	Q99570	Q99570	Phosphoinositide 3-kinase regulatory subunit 4	PIK3R4	8	8	8	9	9	9	153.1	796400	35	15.6601	15.6224	15.5854	15.5888	15.6282	15.7865
	0.96399	-0.0546252	Q6P582	Q6P582	Mitotic-spindle organizing protein 2A	MZT2A	2	2	2	27.2	27.2	27.2	16.22	792760	12	16.0545	16.1385	16.0724	16.0608	16.0407	16.1321
	0.413736	-0.0267194	Q8IU81	Q8IU81	Interferon regulatory factor 2-binding protein 1	IRF2BP1	3	3	3	7	7	7	61.687	791450	18	16.1266	16.1664	16.0813	16.0864	16.111	16.1463
	0.524484	0.136603	Q7Z7H8	Q7Z7H8	39S ribosomal protein L10, mitochondrial	MRPL10	5	5	5	31.4	31.4	31.4	29.282	789450	22	16.2108	16.0547	16.4585	16.2971	16.188	16.0955
	0.0369056	-0.00482814	A8MXV4	A8MXV4	Nucleoside diphosphate-linked moiety X motif 19, mitochondrial	NUDT19	2	2	2	6.9	6.9	6.9	42.233	785240	13	16.1691	16.2858	16.2447	16.2308	16.2506	16.1622
	0.243433	-0.0200278	Q9UGM3	Q9UGM3	Deleted in malignant brain tumors 1 protein	DMBT1	3	3	3	15.9	15.9	15.9	260.73	784610	18	15.8223	15.9106	15.8709	15.8856	15.8562	15.8134
	0.0569434	0.0200898	Q92520	Q92520	Protein FAM3C	FAM3C	4	4	4	28.2	28.2	28.2	24.68	784310	17	15.7911	15.9476	16.0168	16.04	16.2007	15.9607
	0.467714	-1.01552	O14735	O14735	CDP-diacylglycerol--inositol 3-phosphatidyltransferase	CDIPT	2	2	2	10.3	10.3	10.3	23.539	780780	11	17.0003	17.1313	14.2088	17.0807	17.054	17.0977
	0.553851	-0.034269	Q9Y232	Q9Y232	Chromodomain Y-like protein	CDYL	5	5	5	12.5	12.5	12.5	66.481	778640	25	15.2313	15.3305	15.2575	15.2943	15.3039	15.2707
	0.173826	-0.0153805	O43772	O43772	Mitochondrial carnitine/acylcarnitine carrier protein	SLC25A20	5	5	5	17.3	17.3	17.3	32.943	777770	23	15.871	15.8207	15.8817	15.8881	15.8333	15.9234
	0.144353	0.0191167	Q9HA64	Q9HA64	Ketosamine-3-kinase	FN3KRP	2	2	2	10.4	10.4	10.4	34.412	777000	23	15.6071	15.5475	15.4492	15.4919	15.555	15.5144
	0.161528	0.0312866	Q8NHQ9	Q8NHQ9	ATP-dependent RNA helicase DDX55	DDX55	7	7	7	16.5	16.5	16.5	68.546	775200	26	15.6619	15.8025	15.7788	15.5794	15.7176	15.6825
	0.362417	-0.0457017	Q9NYB0	Q9NYB0	Telomeric repeat-binding factor 2-interacting protein 1	TERF2IP	7	7	7	24.8	24.8	24.8	44.259	773060	30	15.6094	15.7273	15.7033	15.605	15.628	15.7455
	0.00677863	-0.000893911	P17813	P17813	Endoglin	ENG	7	7	7	15.3	15.3	15.3	70.577	767360	21	15.9269	15.8169	15.8628	15.93	15.8302	15.8757
	0.20116	-0.0134392	Q5JS54	Q5JS54	Proteasome assembly chaperone 4	PSMG4	2	2	2	36.6	36.6	36.6	13.775	762770	15	16.3419	16.2859	16.3065	16.3579	16.3034	16.3483
	0.0564056	-0.00829379	Q13572	Q13572	Inositol-tetrakisphosphate 1-kinase	ITPK1	5	5	5	21.3	21.3	21.3	45.621	762450	26	15.6072	15.5169	15.5453	15.609	15.6209	15.6725
	0.450911	-0.0382271	Q9UBU8	Q9UBU8	Mortality factor 4-like protein 1	MORF4L1	4	4	4	14.4	14.4	14.4	41.473	761580	23	15.3546	15.3893	15.3765	15.4503	15.4515	15.4577
	0.508265	-0.735627	Q9BRG1	Q9BRG1	Vacuolar protein-sorting-associated protein 25	VPS25	3	3	3	24.4	24.4	24.4	20.747	760040	14	14.452	16.2558	16.4433	16.2929	16.1328	16.6863
	0.242733	-0.0430314	A3KMH1	A3KMH1	von Willebrand factor A domain-containing protein 8	VWA8	10	10	10	7.4	7.4	7.4	214.82	759880	32	15.5015	15.654	15.6978	15.6132	15.5037	15.565
	2.18125	0.0740239	Q96DZ1	Q96DZ1	Endoplasmic reticulum lectin 1	ERLEC1	8	8	8	25.5	25.5	25.5	54.858	758920	33	15.2283	15.1571	15.209	15.1164	15.2026	15.1444
	0.0127891	-0.00138601	P36954	P36954	DNA-directed RNA polymerase II subunit RPB9	POLR2I	3	3	3	35.2	35.2	35.2	14.523	756300	14	16.2987	16.247	16.3094	16.3152	16.3191	16.3691
	0.547746	0.0531394	Q96S66	Q96S66	Chloride channel CLIC-like protein 1	CLCC1	4	4	4	12	12	12	62.022	755650	25	15.7255	15.6329	15.7003	15.721	15.8056	15.7181
	0.197244	0.0257088	O14787	O14787	Transportin-2	TNPO2	9	5	5	13.7	8.7	8.7	101.39	751270	25	15.6044	15.5693	15.6294	15.7021	15.6822	15.5675
	0.0242947	0.00369199	O60879	O60879	Protein diaphanous homolog 2	DIAPH2	7	7	7	9.9	9.9	9.9	125.57	751160	22	16.1129	16.1677	16.0338	16.024	16.1132	16.0571
	0.896899	0.084905	P29466	P29466	Caspase-1;Caspase-1 subunit p20;Caspase-1 subunit p10	CASP1	4	4	4	12.1	12.1	12.1	45.158	750200	20	15.8838	15.8537	15.9464	15.7834	15.8259	15.7643
	0.529826	0.0600758	Q9P000	Q9P000	COMM domain-containing protein 9	COMMD9	5	5	5	37.4	37.4	37.4	21.819	748660	22	15.5964	15.537	15.5285	15.5184	15.5115	15.4007
	0.407531	0.0240024	Q969S9	Q969S9	Ribosome-releasing factor 2, mitochondrial	GFM2	6	6	6	10.4	10.4	10.4	86.6	745080	21	16.0035	15.9791	16.0226	15.9453	15.9979	16.0275
	0.239064	-0.0320164	Q8NHH9;Q8WXF7	Q8NHH9	Atlastin-2	ATL2	6	6	6	14.8	14.8	14.8	66.228	743720	30	15.1892	15.3218	15.2586	15.1575	15.1977	15.2621
	0.621869	0.0538416	Q86UY6	Q86UY6	N-alpha-acetyltransferase 40	NAA40	3	3	3	18.6	18.6	18.6	27.194	742820	22	15.4327	15.4481	15.4485	15.3534	15.5157	15.4338
	0.420243	-0.0746619	Q5T6V5	Q5T6V5	UPF0553 protein C9orf64	C9orf64	4	4	4	13.8	13.8	13.8	39.028	742610	17	15.6914	15.9609	15.857	15.7839	15.8598	15.8875
	0.319668	0.0255661	O95251;Q9H7Z6	O95251	Histone acetyltransferase KAT7	KAT7	4	4	4	8.2	8.2	8.2	70.642	741930	20	15.6261	15.6064	15.7201	15.6556	15.6493	15.6568
	0.887776	0.116565	Q01415	Q01415	N-acetylgalactosamine kinase	GALK2	5	5	5	15.9	15.9	15.9	50.378	741260	18	16.153	16.1717	16.1726	16.0655	16.2975	16.0362
	0.768933	0.261336	Q13464	Q13464	Rho-associated protein kinase 1	ROCK1	9	9	9	8.3	8.3	8.3	158.17	739700	26	15.7482	15.5061	15.696	15.1568	15.6887	15.686
	0.486635	-0.0688992	Q14676	Q14676	Mediator of DNA damage checkpoint protein 1	MDC1	11	11	11	11	11	11	226.66	737460	37	15.2733	15.4394	15.3696	15.3032	15.2165	15.3234
	0.396024	-0.0370967	Q9GZT8	Q9GZT8	NIF3-like protein 1	NIF3L1	5	5	5	17.2	17.2	17.2	41.968	736420	22	15.426	15.547	15.4449	15.4408	15.5082	15.5025
	0.172118	0.0176579	O60927	O60927	Protein phosphatase 1 regulatory subunit 11	PPP1R11	3	3	3	18.3	18.3	18.3	13.952	735700	24	15.3185	15.3302	15.2973	15.2192	15.3227	15.3361
	0.460434	0.0742137	P60002	P60002	Transcription elongation factor 1 homolog	ELOF1	1	1	1	21.7	21.7	21.7	9.4618	734320	12	16.5784	16.6369	16.7808	16.5716	16.7474	16.6755
	0.0216899	0.00247637	O60508	O60508	Pre-mRNA-processing factor 17	CDC40	7	7	7	15	15	15	65.521	731390	24	15.5376	15.4291	15.4541	15.5166	15.4555	15.4941
	0.163537	0.00881577	Q9BQ39	Q9BQ39	ATP-dependent RNA helicase DDX50	DDX50	8	7	7	14.4	12.3	12.3	82.564	730440	28	15.3591	15.3042	15.3254	15.3627	15.3541	15.3454
	0.228859	0.0325947	P57737	P57737	Coronin-7	CORO7	8	8	8	15	15	15	100.6	729490	35	15.4068	15.4169	15.5094	15.4135	15.5417	15.5298
	0.708322	-0.0512695	P04114	P04114	Apolipoprotein B-100;Apolipoprotein B-48	APOB	5	2	2	1.4	0.5	0.5	515.6	729320	12	16.2102	16.2153	16.1885	16.2644	16.243	16.3157
	0.297213	-0.0621185	P27448	P27448	MAP/microtubule affinity-regulating kinase 3	MARK3	13	8	8	25	16.1	16.1	84.428	727680	28	15.5168	15.7941	15.6544	15.5529	15.5803	15.5908
	0.388734	-0.771866	P23511	P23511	Nuclear transcription factor Y subunit alpha	NFYA	2	2	2	11.5	11.5	11.5	36.876	727550	11	16.5515	16.5396	14.047	16.4216	16.5593	16.5124
	0.067445	-0.00652631	Q9UMS0	Q9UMS0	NFU1 iron-sulfur cluster scaffold homolog, mitochondrial	NFU1	3	3	3	17.3	17.3	17.3	28.462	727280	17	15.9072	15.9624	15.896	15.8681	15.8719	15.8641
	0.304166	0.0236645	Q17RY0;Q8NE35;Q7Z5Q1	Q17RY0;Q8NE35;Q7Z5Q1	Cytoplasmic polyadenylation element-binding protein 4;Cytoplasmic polyadenylation element-binding protein 3;Cytoplasmic polyadenylation element-binding protein 2	CPEB4;CPEB3;CPEB2	4	4	4	8.9	8.9	8.9	80.151	726280	19	15.9787	15.9053	15.9708	15.9081	15.9005	15.9655
	0.563275	0.0631151	O43657	O43657	Tetraspanin-6	TSPAN6	2	2	2	10.2	10.2	10.2	27.563	724590	15	15.8679	15.7998	15.8916	15.8933	15.9997	15.8767
	0.484078	0.0604973	Q5VZE5	Q5VZE5	N-alpha-acetyltransferase 35, NatC auxiliary subunit	NAA35	10	10	10	19.6	19.6	19.6	83.638	724330	32	15.4135	15.4787	15.5064	15.4516	15.5507	15.3588
	1.05936	0.427629	P05091;P47895	P05091	Aldehyde dehydrogenase, mitochondrial	ALDH2	6	6	6	16.6	16.6	16.6	56.381	723520	24	16.24	15.5904	15.7074	15.3398	15.7209	15.4553
	0.166938	-0.0169258	Q96C23	Q96C23	Aldose 1-epimerase	GALM	5	5	5	19	19	19	37.765	722110	20	15.7537	15.7989	15.7974	15.8607	15.7955	15.7378
	0.417814	0.0489162	Q8N4P3	Q8N4P3	Guanosine-3,5-bis(diphosphate) 3-pyrophosphohydrolase MESH1	HDDC3	4	4	4	33	33	33	20.329	719760	23	15.7018	15.7273	15.6726	15.5656	15.7297	15.6645
	0.490898	0.0507816	P46937	P46937	Transcriptional coactivator YAP1	YAP1	6	6	6	26.6	26.6	26.6	54.461	719350	28	15.5416	15.5709	15.691	15.5514	15.6339	15.5919
	0.0528072	-0.00634893	Q9HAS0	Q9HAS0	Protein Njmu-R1	C17orf75	5	5	5	19.9	19.9	19.9	44.621	714710	22	15.6369	15.6105	15.6482	15.7079	15.7201	15.7058
	0.488836	1.00287	Q969E2	Q969E2	Secretory carrier-associated membrane protein 4	SCAMP4	2	2	2	13.5	13.5	13.5	25.728	713500	11	16.8118	16.7023	16.6084	16.5124	16.7412	13.9382
	0.26555	-0.0533861	P61225	P61225	Ras-related protein Rap-2b	RAP2B	4	3	3	25.7	20.2	20.2	20.504	712670	13	16.4764	16.5743	16.3534	16.359	16.4897	16.5463
	0.696318	0.0523167	Q8WVC0	Q8WVC0	RNA polymerase-associated protein LEO1	LEO1	3	3	3	6	6	6	75.403	708990	13	16.1461	16.0914	16.0765	16.1015	16.1838	16.0566
	0.124046	-0.0118335	Q9H553	Q9H553	Alpha-1,3/1,6-mannosyltransferase ALG2	ALG2	3	3	3	9.4	9.4	9.4	47.091	708070	15	15.7642	15.7967	15.6962	15.6977	15.7366	15.738
	0.630681	0.0353619	Q9NZM5	Q9NZM5	Glioma tumor suppressor candidate region gene 2 protein	GLTSCR2	4	4	4	16.9	16.9	16.9	54.389	706520	20	15.7536	15.7649	15.7789	15.7585	15.8344	15.7375
	0.799429	-0.0809781	Q96KP1	Q96KP1	Exocyst complex component 2	EXOC2	9	9	9	12.9	12.9	12.9	104.07	705310	33	14.9488	14.9983	15.0457	15.1151	14.9784	15.1025
	0.423769	0.797444	Q9BUN8	Q9BUN8	Derlin-1	DERL1	2	2	2	7.6	7.6	7.6	28.8	702000	11	16.6869	16.7136	16.6737	16.6551	16.6762	14.2758
	0.0906058	0.0188805	Q9UFC0	Q9UFC0	Leucine-rich repeat and WD repeat-containing protein 1	LRWD1	6	6	6	13.4	13.4	13.4	70.86	701720	22	15.6783	15.5848	15.7574	15.8272	15.7113	15.6784
	0.405694	0.753199	O15162	O15162	Phospholipid scramblase 1	PLSCR1	5	5	5	14.8	14.8	14.8	35.049	699760	16	15.9806	16.0444	15.9086	13.6305	15.9799	15.9346
	0.0565331	0.0108608	Q93034	Q93034	Cullin-5	CUL5	6	6	6	10.4	10.4	10.4	90.954	699630	31	15.5458	15.5474	15.4681	15.4723	15.6501	15.6117
	0.131704	0.00834624	Q14651	Q14651	Plastin-1	PLS1	7	4	4	14.9	9.4	9.4	70.253	697690	17	15.9271	15.8791	15.9173	15.9251	15.9407	15.9559
	0.209336	0.0179714	P78310	P78310	Coxsackievirus and adenovirus receptor	CXADR	5	5	5	19.5	19.5	19.5	40.029	695660	20	15.5373	15.5542	15.5978	15.6003	15.6419	15.5685
	0.714239	0.0705433	P61421	P61421	V-type proton ATPase subunit d 1	ATP6V0D1	4	4	4	13.7	13.7	13.7	40.329	694090	18	16.1924	16.1638	16.2694	16.1221	16.1299	16.0942
	0.0758475	0.0130898	Q92947	Q92947	Glutaryl-CoA dehydrogenase, mitochondrial	GCDH	3	3	3	14.4	14.4	14.4	48.127	688670	18	15.3867	15.293	15.3953	15.494	15.4435	15.3991
	2.20299	0.142117	O14730	O14730	Serine/threonine-protein kinase RIO3	RIOK3	6	6	6	17	17	17	59.092	688540	22	15.8645	15.7951	15.9393	15.7604	15.9332	15.7553
	0.578352	0.0479975	P15408	P15408	Fos-related antigen 2	FOSL2	2	2	2	9.2	9.2	9.2	35.193	687800	12	15.8623	15.8988	15.9599	15.8811	15.9226	15.8208
	0.23892	-0.0303307	P54278;A4D2B8;Q13401;Q13670	P54278	Mismatch repair endonuclease PMS2	PMS2	4	4	4	7.8	7.8	7.8	95.796	686940	19	15.4325	15.5335	15.4537	15.385	15.3731	15.4319
	0.917559	-1.37015	P68431;Q71DI3;Q6NXT2	P68431;Q71DI3;Q6NXT2	Histone H3.1;Histone H3.2;Histone H3.3C	HIST1H3A;HIST2H3A;H3F3C	3	3	3	18.4	18.4	18.4	15.404	686260	14	14.5624	15.8763	13.4251	16.1774	15.8132	15.8576
	0.0511176	0.00324535	O60427	O60427	Fatty acid desaturase 1	FADS1	4	4	4	14.9	14.9	14.9	51.964	684410	26	15.501	15.5225	15.5613	15.5125	15.4932	15.5108
	0.503079	-0.0633653	Q9BV68	Q9BV68	E3 ubiquitin-protein ligase RNF126	RNF126	4	4	4	17.4	17.4	17.4	33.861	684090	15	15.9841	15.9123	15.8944	16.0654	15.8809	15.9717
	0.741555	-0.0546029	Q01831	Q01831	DNA repair protein complementing XP-C cells	XPC	4	4	4	6.3	6.3	6.3	105.95	683980	23	14.9365	15.0507	14.9404	15.0192	15.0297	15.0005
	0.355642	0.0599101	O43251;Q9NWB1;A6NFN3	O43251;Q9NWB1;A6NFN3	RNA binding protein fox-1 homolog 2;RNA binding protein fox-1 homolog 1;RNA binding protein fox-1 homolog 3	RBFOX2;RBFOX1;RBFOX3	4	4	4	15.1	15.1	15.1	41.373	679720	22	15.6657	15.5455	15.5471	15.6448	15.5911	15.4338
	0.35626	-0.0391108	Q86VN1	Q86VN1	Vacuolar protein-sorting-associated protein 36	VPS36	5	5	5	17.9	17.9	17.9	43.816	678930	25	15.5935	15.5517	15.4806	15.6184	15.603	15.6243
	0.26832	0.0352049	P98194	P98194	Calcium-transporting ATPase type 2C member 1	ATP2C1	5	5	5	8.3	8.3	8.3	100.58	677520	22	15.9178	15.9876	16.0067	15.8597	15.8999	15.8716
	0.909189	1.9109	O43633	O43633	Charged multivesicular body protein 2a	CHMP2A	3	3	3	11.7	11.7	11.7	25.104	677450	11	16.6672	13.5016	16.6658	16.6521	16.535	13.9815
	0.403276	0.0252082	Q92925	Q92925	SWI/SNF-related matrix-associated actin-dependent regulator of chromatin subfamily D member 2	SMARCD2	7	7	7	20.3	20.3	20.3	58.92	675860	24	15.4999	15.5122	15.4882	15.4527	15.5513	15.4989
	0.174782	-0.0289186	Q13363	Q13363	C-terminal-binding protein 1	CTBP1	6	4	4	18	13.6	13.6	47.535	675660	23	15.9598	15.9994	15.8768	15.8919	16.0197	16.0519
	0.198989	0.0131238	P01130	P01130	Low-density lipoprotein receptor	LDLR	5	5	5	8.7	8.7	8.7	95.375	674590	20	15.5181	15.5393	15.5204	15.5048	15.5865	15.5415
	0.028543	0.00398731	Q92796	Q92796	Disks large homolog 3	DLG3	6	6	5	10.5	10.5	9.4	90.313	671710	29	14.9997	15.0023	15.1065	15.0129	15.0323	15.1114
	1.32725	0.129753	O00330	O00330	Pyruvate dehydrogenase protein X component, mitochondrial	PDHX	4	4	4	14.4	14.4	14.4	54.122	667990	19	15.7227	15.6451	15.8469	15.5971	15.7203	15.6585
	0.270248	-0.0525605	Q86WX3	Q86WX3	Active regulator of SIRT1	RPS19BP1	2	2	2	19.1	19.1	19.1	15.434	665130	12	15.9581	15.8701	16.0025	16.026	15.8177	16.0398
	0.135511	0.0353565	Q9C0E2	Q9C0E2	Exportin-4	XPO4	9	9	9	10.3	10.3	10.3	130.14	663770	20	15.6025	15.3941	15.669	15.6249	15.4611	15.6075
	0.0292402	-0.00522264	Q9BRU9	Q9BRU9	rRNA-processing protein UTP23 homolog	UTP23	4	4	4	21.3	21.3	21.3	28.402	663020	18	16.0773	16.0184	15.9849	15.9406	16.0051	16.1239
	0.132947	-0.0107381	Q9BVC5	Q9BVC5	Ashwin	C2orf49	2	2	2	16.8	16.8	16.8	25.858	662830	19	15.7383	15.8051	15.7904	15.7491	15.8095	15.8162
	0.491406	-0.0827061	P46939	P46939	Utrophin	UTRN	5	5	4	1.6	1.6	1.4	394.46	661650	22	15.4262	15.6148	15.6236	15.7054	15.6215	15.5992
	0.0774557	-0.00853729	Q8N5M1	Q8N5M1	ATP synthase mitochondrial F1 complex assembly factor 2	ATPAF2	5	5	5	21.8	21.8	21.8	32.772	661620	27	15.0121	15.077	15.0619	15.0928	15.1436	15.0734
	0.546405	1.23059	Q86TB9	Q86TB9	Protein PAT1 homolog 1	PATL1	6	6	6	10.4	10.4	10.4	86.849	661450	19	16.8537	13.4965	16.6014	16.4704	16.6848	16.4812
	0.345841	-0.0572904	Q9BX10	Q9BX10	GTP-binding protein 2	GTPBP2	4	4	4	11.6	11.6	11.6	65.768	660720	22	15.2721	15.4878	15.4019	15.29	15.3415	15.4095
	0.152927	0.0352154	Q9NVE7	Q9NVE7	Pantothenate kinase 4	PANK4	5	5	5	10.2	10.2	10.2	85.99	657990	21	15.6731	15.4472	15.5755	15.5247	15.5292	15.7001
	0.512563	-0.0512295	Q96ME7	Q96ME7	Zinc finger protein 512	ZNF512	6	6	6	17.3	17.3	17.3	64.681	656390	29	15.2118	15.3235	15.2867	15.2198	15.2311	15.34
	0.603928	-0.0589027	P01116	P01116	GTPase KRas;GTPase KRas, N-terminally processed	KRAS	4	2	1	24.9	12.7	4.8	21.656	655630	12	15.9963	15.9581	15.9889	16.0468	15.9047	16.0616
	0.310179	0.331069	Q96SZ5	Q96SZ5	2-aminoethanethiol dioxygenase	ADO	4	4	4	23	23	23	29.751	654250	13	15.7504	15.9076	15.7414	14.6185	15.941	15.9136
	0.370121	-0.779599	P82932	P82932	28S ribosomal protein S6, mitochondrial	MRPS6	3	3	3	27.2	27.2	27.2	14.226	653850	12	16.1239	16.2067	13.5674	15.9727	16.2774	16.128
	0.209867	0.0422459	P41208	P41208	Centrin-2	CETN2	3	3	3	22.7	22.7	22.7	19.738	652460	15	16.1921	16.3228	16.3557	16.2413	16.254	16.111
	0.348932	0.0583563	P05771;P05129	P05771;P05129	Protein kinase C beta type;Protein kinase C gamma type	PRKCB;PRKCG	2	2	2	5.1	5.1	5.1	76.868	651950	18	15.3226	15.4248	15.4067	15.246	15.4799	15.3633
	0.109221	0.0138896	P26232	P26232	Catenin alpha-2	CTNNA2	4	4	4	6.5	6.5	6.5	105.31	650430	22	15.5843	15.6557	15.6229	15.5709	15.7097	15.6487
	0.417204	0.0749296	Q7L5Y1	Q7L5Y1	Mitochondrial enolase superfamily member 1	ENOSF1	6	6	6	19.2	19.2	19.2	49.786	647960	28	15.2599	15.1002	15.017	15.0086	15.0954	15.0387
	1.12732	-0.103998	Q96FF9	Q96FF9	Sororin	CDCA5	4	4	4	31	31	31	27.6	642510	17	15.7084	15.7335	15.6861	15.8766	15.7268	15.8231
	0.281724	0.0340786	Q9UID3	Q9UID3	Vacuolar protein sorting-associated protein 51 homolog	VPS51	7	7	7	12.4	12.4	12.4	86.041	642200	24	15.3504	15.3665	15.4903	15.445	15.437	15.3639
	0.138948	0.0131009	Q9NX70	Q9NX70	Mediator of RNA polymerase II transcription subunit 29	MED29	3	3	3	21.5	21.5	21.5	21.073	642100	21	16.1501	16.1588	16.1125	16.0678	16.1662	16.1629
	0.351366	0.0836089	P49006	P49006	MARCKS-related protein	MARCKSL1	5	5	5	68.7	68.7	68.7	19.529	642080	20	16.0756	15.7818	16.0335	15.9016	15.8796	16.0544
	0.378751	-0.0758308	O43617	O43617	Trafficking protein particle complex subunit 3	TRAPPC3	3	3	3	17.2	17.2	17.2	20.274	640590	17	15.8505	15.9226	15.834	16.0928	15.9242	15.8207
	0.0559136	0.0153453	Q86XL3	Q86XL3	Ankyrin repeat and LEM domain-containing protein 2	ANKLE2	6	6	6	9.1	9.1	9.1	104.11	638510	20	15.3902	15.5022	15.3753	15.2658	15.5445	15.496
	0.140388	0.0166276	Q8TF05	Q8TF05	Serine/threonine-protein phosphatase 4 regulatory subunit 1	PPP4R1	4	4	4	5.4	5.4	5.4	107	634270	21	15.6946	15.7754	15.7839	15.659	15.7536	15.7478
	0.00672553	-0.00207138	P55196	P55196	Afadin	MLLT4	7	7	7	6.1	6.1	6.1	206.8	628950	20	16.255	16.3291	16.0745	16.1973	16.2296	16.0389
	0.341716	0.110596	Q96F86	Q96F86	Enhancer of mRNA-decapping protein 3	EDC3	8	8	8	20.7	20.7	20.7	56.077	623610	31	14.872	14.9068	14.692	14.4838	14.8048	14.6465
	0.0146092	-0.00259717	Q9NXE4	Q9NXE4	Sphingomyelin phosphodiesterase 4	SMPD4	5	5	5	6.4	6.4	6.4	97.809	620530	20	15.3239	15.4395	15.3528	15.2543	15.3955	15.3863
	0.450804	-0.504855	Q9BTE7;Q92564	Q9BTE7	DCN1-like protein 5	DCUN1D5	6	6	6	24.1	24.1	24.1	27.508	617150	20	15.6959	15.6022	15.556	15.6521	14.1871	15.6993
	0.428212	-0.0461047	Q5VV41	Q5VV41	Rho guanine nucleotide exchange factor 16	ARHGEF16	9	9	9	18.9	18.9	18.9	80.104	616550	28	15.556	15.5848	15.4334	15.5755	15.5729	15.5403
	1.35108	-0.126823	Q02952	Q02952	A-kinase anchor protein 12	AKAP12	10	10	10	9.6	9.6	9.6	191.48	615990	46	14.3801	14.568	14.3258	14.4864	14.4248	14.4568
	0.430091	-0.0344553	Q96HW7	Q96HW7	Integrator complex subunit 4	INTS4	8	8	8	11.2	11.2	11.2	108.17	615490	27	15.6553	15.763	15.692	15.6689	15.6492	15.6678
	0.805548	0.0891403	Q4G176	Q4G176	Acyl-CoA synthetase family member 3, mitochondrial	ACSF3	6	6	6	14.4	14.4	14.4	64.129	612310	34	14.8146	14.8014	14.8355	14.6719	14.8991	14.8086
	0.940809	-0.196514	O75448	O75448	Mediator of RNA polymerase II transcription subunit 24	MED24	7	7	7	10.2	10.2	10.2	110.3	612050	24	15.2298	15.4115	15.4463	15.5053	15.3189	15.6676
	0.0382855	-0.00647513	O00461	O00461	Golgi integral membrane protein 4	GOLIM4	6	6	6	10.5	10.5	10.5	81.879	611180	25	15.4594	15.4601	15.4354	15.3362	15.3207	15.4386
	0.552439	0.0420233	Q15291	Q15291	Retinoblastoma-binding protein 5	RBBP5	5	5	5	15.8	15.8	15.8	59.152	607330	20	15.7784	15.7263	15.7474	15.6835	15.7979	15.7879
	0.813847	-0.0388781	O95551	O95551	Tyrosyl-DNA phosphodiesterase 2	TDP2	4	4	4	17.7	17.7	17.7	40.929	607150	17	15.4284	15.4337	15.3836	15.4309	15.4201	15.4842
	0.249307	0.0362965	Q9BW19	Q9BW19	Kinesin-like protein KIFC1	KIFC1	6	6	6	13.8	13.8	13.8	73.747	606220	35	14.4493	14.4649	14.5364	14.557	14.6223	14.4773
	0.170982	0.0328973	P11441	P11441	Ubiquitin-like protein 4A	UBL4A	3	3	3	22.9	22.9	22.9	17.776	606210	14	16.0857	16.1486	16.1146	15.9167	16.0737	16.1099
	0.267996	0.0669152	Q9BQL6	Q9BQL6	Fermitin family homolog 1	FERMT1	6	5	5	12	10.5	10.5	77.436	605780	18	15.7587	15.537	15.8588	15.8014	15.7549	15.8332
	0.383349	-0.670404	O15400	O15400	Syntaxin-7	STX7	3	3	3	16.9	16.9	16.9	29.815	604970	12	16.1449	16.0457	13.906	16.0486	16.0794	16.0472
	2.09578	2.25431	P51809	P51809	Vesicle-associated membrane protein 7	VAMP7	2	2	2	9.5	9.5	9.5	24.935	603170	9	16.2273	13.4201	16.3584	13.699	16.2061	14.9098
	0.246881	-0.0269492	Q96BP2	Q96BP2	Coiled-coil-helix-coiled-coil-helix domain-containing protein 1	CHCHD1	2	2	2	22.9	22.9	22.9	13.475	602730	12	15.9894	15.9102	15.9567	16.034	15.9091	15.9917
	0.741802	0.10835	Q8WWH5	Q8WWH5	Probable tRNA pseudouridine synthase 1	TRUB1	4	4	4	18.1	18.1	18.1	37.252	594010	18	15.4972	15.4601	15.5179	15.2677	15.3967	15.3591
	0.0801007	0.0165936	Q9ULR0	Q9ULR0	Pre-mRNA-splicing factor ISY1 homolog	ISY1	4	4	4	17.5	17.5	17.5	32.992	593300	15	15.6566	15.7174	15.5581	15.6426	15.7611	15.5659
	0.385361	0.0497888	Q9Y3D0	Q9Y3D0	Mitotic spindle-associated MMXD complex subunit MIP18	FAM96B	7	7	7	55.2	55.2	55.2	17.663	593190	30	14.9503	14.9544	14.9747	14.8139	14.9817	14.989
	0.498344	-0.0561606	Q53LP3	Q53LP3	Ankyrin repeat domain-containing protein SOWAHC	SOWAHC	5	5	5	15.8	15.8	15.8	55.671	590220	25	15.5993	15.7433	15.724	15.78	15.7429	15.7114
	0.40864	-0.826345	O15431	O15431	High affinity copper uptake protein 1	SLC31A1	2	2	2	15.8	15.8	15.8	21.09	587840	11	13.8599	16.4884	16.3822	16.3021	16.4757	16.4064
	0.58069	0.0428403	Q9H1Z4	Q9H1Z4	WD repeat-containing protein 13	WDR13	6	6	6	15.1	15.1	15.1	53.695	587230	28	15.2149	15.1221	15.2184	15.1339	15.1381	15.1868
	0.118092	-0.0290012	P60604	P60604	Ubiquitin-conjugating enzyme E2 G2	UBE2G2	3	3	3	27.9	27.9	27.9	18.566	586500	19	15.4943	15.6515	15.5363	15.5281	15.7415	15.6795
	0.36864	0.0145871	Q9BRS2	Q9BRS2	Serine/threonine-protein kinase RIO1	RIOK1	5	5	5	12.1	12.1	12.1	65.582	582920	25	15.6081	15.6244	15.6583	15.6021	15.6315	15.6276
	1.09043	-0.0849829	P29084	P29084	Transcription initiation factor IIE subunit beta	GTF2E2	7	7	7	27.5	27.5	27.5	33.043	582080	23	15.0651	15.1906	15.1419	15.1909	15.1688	15.2492
	0.115698	-0.0149571	Q8TCE6;Q6NSW5	Q8TCE6;Q6NSW5	Protein FAM45A;Protein FAM45B	FAM45A;FAM45B	2	2	2	9.2	9.2	9.2	40.513	574620	12	15.6053	15.6047	15.6072	15.7077	15.7153	15.6604
	0.313651	-0.0280097	Q86T03	Q86T03	Type 1 phosphatidylinositol 4,5-bisphosphate 4-phosphatase	TMEM55B	3	3	3	15.9	15.9	15.9	29.469	573840	17	15.7409	15.8546	15.7815	15.7364	15.7634	15.7789
	1.86752	0.137191	P50135	P50135	Histamine N-methyltransferase	HNMT	2	2	2	14	14	14	33.295	573660	22	15.1867	15.0172	15.1424	14.9908	15.1799	15.0895
	0.428259	0.051829	Q96SU4	Q96SU4	Oxysterol-binding protein-related protein 9	OSBPL9	5	5	5	10.5	10.5	10.5	83.184	573570	24	15.3549	15.4426	15.4686	15.3342	15.4235	15.3148
	0.753629	0.0630633	Q9NRL2	Q9NRL2	Bromodomain adjacent to zinc finger domain protein 1A	BAZ1A	5	5	5	5	5	5	178.7	572640	22	15.1223	14.9634	15.0373	15.0031	15.0585	15.0624
	0.170786	-0.0427291	O75592	O75592	E3 ubiquitin-protein ligase MYCBP2	MYCBP2	9	9	9	3.2	3.2	3.2	513.63	571870	36	14.9096	14.9358	14.6864	14.705	14.7935	14.8769
	0.0116134	-0.00181929	Q8IXB1	Q8IXB1	DnaJ homolog subfamily C member 10	DNAJC10	5	5	5	7.8	7.8	7.8	91.079	571450	21	15.1448	15.235	15.1561	15.1705	15.1576	15.0585
	0.397204	-0.847353	Q96EY4	Q96EY4	Translation machinery-associated protein 16	TMA16	3	3	3	21.2	21.2	21.2	23.864	570950	12	16.1906	16.2694	16.2481	16.0398	13.5215	16.193
	0.30074	-0.0189711	Q8NHV4	Q8NHV4	Protein NEDD1	NEDD1	4	4	4	11.8	11.8	11.8	71.965	570730	18	15.3595	15.3459	15.2928	15.3161	15.2826	15.3298
	2.54244	0.148348	Q13444	Q13444	Disintegrin and metalloproteinase domain-containing protein 15	ADAM15	4	4	4	6.6	6.6	6.6	92.958	570630	22	15.1863	15.0592	15.2068	15.0097	15.147	15.0262
	0.354729	0.0572701	Q6GMV2	Q6GMV2	SET and MYND domain-containing protein 5	SMYD5	4	4	4	13.9	13.9	13.9	47.34	569860	23	15.1801	15.1431	15.2782	15.3078	15.3158	15.1513
	0.0702592	-0.0131483	Q9H0H0	Q9H0H0	Integrator complex subunit 2	INTS2	7	7	7	10.4	10.4	10.4	134.32	569400	23	16.0471	16.1045	15.995	15.9033	15.9434	16.0171
	0.334253	0.0573394	Q9BW60	Q9BW60	Elongation of very long chain fatty acids protein 1	ELOVL1	3	3	3	14	14	14	32.662	565870	17	15.3991	15.3549	15.4049	15.4224	15.3396	15.1944
	0.300786	0.403297	Q4U2R6	Q4U2R6	39S ribosomal protein L51, mitochondrial	MRPL51	1	1	1	8.6	8.6	8.6	15.095	564430	10	15.919	14.5259	15.964	16.0251	16.1281	16.2502
	0.216848	0.0389001	P25440	P25440	Bromodomain-containing protein 2	BRD2	7	6	6	12.9	11.9	11.9	88.06	561510	29	15.1109	14.9724	15.0961	15.0519	14.9096	14.9755
	0.497027	-0.0374336	Q9UL03	Q9UL03	Integrator complex subunit 6	INTS6	6	6	6	10.5	10.5	10.5	100.39	561000	22	15.1686	15.2582	15.2279	15.2661	15.1938	15.1784
	0.291096	0.0384903	Q8IWV7	Q8IWV7	E3 ubiquitin-protein ligase UBR1	UBR1	11	11	11	10	10	10	200.21	560930	33	15.0467	15.126	15.0624	14.9603	15.0665	14.9737
	0.277812	0.112027	Q13243	Q13243	Serine/arginine-rich splicing factor 5	SRSF5	3	2	2	11	7.7	7.7	31.263	559970	13	16.2048	16.0915	16.1102	15.7165	16.076	16.2469
	1.01517	0.150669	Q53S33	Q53S33	BolA-like protein 3	BOLA3	2	2	2	26.2	26.2	26.2	12.114	559440	17	15.8807	15.8269	15.8929	15.6657	16.0107	15.8396
	0.178712	0.0464815	P19174	P19174	1-phosphatidylinositol 4,5-bisphosphate phosphodiesterase gamma-1	PLCG1	8	8	8	9.7	9.7	9.7	148.53	555900	26	15.1574	15.0505	15.05	14.9931	14.862	14.8863
	0.274843	-0.0206734	Q9BXB5	Q9BXB5	Oxysterol-binding protein-related protein 10	OSBPL10	8	8	8	14.4	14.4	14.4	83.969	554050	32	14.8425	14.8892	14.886	14.8599	14.7955	14.837
	0.00285801	0.000844002	Q32P41	Q32P41	tRNA (guanine(37)-N1)-methyltransferase	TRMT5	6	6	6	15.1	15.1	15.1	58.246	554040	23	15.6745	15.6413	15.6012	15.4299	15.4839	15.6858
	0.984216	-0.0630941	P53602	P53602	Diphosphomevalonate decarboxylase	MVD	3	3	3	10.2	10.2	10.2	43.404	553750	21	15.3183	15.4446	15.4098	15.3974	15.3554	15.4307
	0.251544	-0.0334482	Q96IJ6	Q96IJ6	Mannose-1-phosphate guanyltransferase alpha	GMPPA	5	5	5	16.9	16.9	16.9	46.291	553710	21	15.0797	15.1699	15.0273	15.0058	15.0177	15.0494
	0.495427	0.0461435	Q15910	Q15910	Histone-lysine N-methyltransferase EZH2	EZH2	8	8	8	17.3	17.3	17.3	85.362	551660	28	15.2239	15.1971	15.1502	15.177	15.2351	15.0966
	0.0431206	0.00710615	Q9UQR0	Q9UQR0	Sex comb on midleg-like protein 2	SCML2	6	6	6	13.7	13.7	13.7	77.256	551420	22	15.1324	15.1382	15.2396	15.0926	15.0977	15.2177
	0.870649	-0.103454	Q9NZN8	Q9NZN8	CCR4-NOT transcription complex subunit 2	CNOT2	5	5	5	17	17	17	59.737	550240	23	14.7286	14.9201	14.8448	14.9725	14.8948	14.8859
	0.397484	0.760518	O43505	O43505	Beta-1,4-glucuronyltransferase 1	B4GAT1	4	4	4	10.1	10.1	10.1	47.119	548290	13	16.103	16.016	16.0565	16.194	16.0161	13.684
	0.612852	-0.066877	P00813	P00813	Adenosine deaminase	ADA	3	3	3	12.9	12.9	12.9	40.764	547960	17	15.3097	15.4924	15.3679	15.3381	15.3729	15.4206
	1.88177	0.10545	Q13887;Q99612;Q9Y5W3;Q13351	Q13887	Krueppel-like factor 5	KLF5	5	5	5	17.3	17.3	17.3	50.791	547320	20	15.4517	15.3653	15.4554	15.3279	15.4986	15.3961
	0.240529	0.0326961	Q9BW91	Q9BW91	ADP-ribose pyrophosphatase, mitochondrial	NUDT9	4	4	4	15.4	15.4	15.4	39.125	546050	16	15.4649	15.4793	15.5558	15.5145	15.6316	15.5604
	0.118624	0.0175797	Q9BRQ8	Q9BRQ8	Apoptosis-inducing factor 2	AIFM2	4	4	4	16.1	16.1	16.1	40.526	545890	22	15.2128	15.1713	15.0533	15.0765	15.1393	15.1048
	0.382728	0.0346816	Q8N1G2	Q8N1G2	Cap-specific mRNA (nucleoside-2-O-)-methyltransferase 1	CMTR1	9	9	9	11.6	11.6	11.6	95.32	545710	33	14.7775	14.6601	14.6509	14.6882	14.7189	14.6949
	0.450248	-0.0538289	Q9BTY7	Q9BTY7	Protein HGH1 homolog	HGH1	4	4	4	21.8	21.8	21.8	42.129	544650	19	15.8204	15.8986	15.8793	15.9722	15.9769	15.9674
	1.59038	-0.0531683	P49747	P49747	Cartilage oligomeric matrix protein	COMP	7	2	2	10.6	2.8	2.8	82.86	544100	12	15.7388	15.789	15.7529	15.8175	15.727	15.7716
	0.377523	-0.0365852	Q04656	Q04656	Copper-transporting ATPase 1	ATP7A	4	4	4	4.2	4.2	4.2	163.37	543040	22	15.1651	15.2978	15.2126	15.1682	15.1872	15.2087
	0.350487	-0.0638116	P57772	P57772	Selenocysteine-specific elongation factor	EEFSEC	6	6	6	13.9	13.9	13.9	65.304	541220	26	14.5836	14.8566	14.6988	14.6784	14.742	14.6809
	0.189007	0.0152454	Q99549	Q99549	M-phase phosphoprotein 8	MPHOSPH8	6	6	6	8.7	8.7	8.7	97.181	540360	24	15.0415	14.9933	14.9724	15.0241	14.9939	14.9447
	0.116908	0.0375471	Q86SQ0	Q86SQ0	Pleckstrin homology-like domain family B member 2	PHLDB2	8	8	8	11.7	11.7	11.7	142.16	533750	26	15.0198	15.1682	15.3969	15.1082	15.0936	15.1212
	0.319627	0.0663671	Q8N4C8;Q9UKE5	Q8N4C8;Q9UKE5	Misshapen-like kinase 1;TRAF2 and NCK-interacting protein kinase	MINK1;TNIK	4	4	4	3.8	3.8	3.8	149.82	533490	18	15.7196	15.808	15.7367	15.5783	15.8775	15.7485
	0.570532	-0.0544901	P57076	P57076	UPF0769 protein C21orf59	C21orf59	3	3	3	12.4	12.4	12.4	33.224	533090	18	15.6671	15.767	15.6725	15.645	15.6846	15.7755
	0.979522	-1.50354	Q96GC9	Q96GC9	Vacuole membrane protein 1	VMP1	3	3	3	8.1	8.1	8.1	46.237	531800	11	16.3426	16.3982	14.1931	16.4001	14.1761	16.4241
	0.151462	-0.0247488	P49593	P49593	Protein phosphatase 1F	PPM1F	8	8	8	24.7	24.7	24.7	49.83	530000	27	15.1176	15.1918	15.1349	15.2688	15.2611	15.1274
	0.554423	0.865951	O95406	O95406	Protein cornichon homolog 1	CNIH1	1	1	1	17.4	17.4	17.4	16.699	527860	13	16.3674	16.3944	16.3884	14.1663	16.4454	16.0428
	1.17101	0.0814435	Q9Y6X3	Q9Y6X3	MAU2 chromatid cohesion factor homolog	MAU2	4	4	4	10.8	10.8	10.8	69.081	526060	15	15.4706	15.4728	15.5433	15.3872	15.5079	15.4176
	0.428248	-0.362814	P16298	P16298	Serine/threonine-protein phosphatase 2B catalytic subunit beta isoform	PPP3CB	3	3	3	5.9	5.9	5.9	59.024	525170	13	15.7447	15.7248	15.6961	15.7898	14.6412	15.6559
	0.0788591	0.0137005	O43795;Q9UBC5	O43795	Unconventional myosin-Ib	MYO1B	4	4	4	5.8	5.8	5.8	131.98	524070	18	15.5424	15.5472	15.5199	15.5351	15.4427	15.3816
	0.12596	-0.0187642	Q9UKM7	Q9UKM7	Endoplasmic reticulum mannosyl-oligosaccharide 1,2-alpha-mannosidase	MAN1B1	5	5	5	9.3	9.3	9.3	79.579	522640	20	15.186	15.2316	15.3527	15.2907	15.2343	15.3071
	0.250526	0.0567865	Q92889	Q92889	DNA repair endonuclease XPF	ERCC4	3	3	3	5.9	5.9	5.9	104.48	522540	15	15.4778	15.3658	15.5448	15.304	15.3002	15.4827
	0.255747	-0.0182193	Q9Y530	Q9Y530	O-acetyl-ADP-ribose deacetylase 1	OARD1	3	3	3	24.3	24.3	24.3	17.025	519450	13	15.8695	15.8421	15.8826	15.8705	15.8183	15.9125
	0.211678	-0.0379982	Q9NZI6	Q9NZI6	Transcription factor CP2-like protein 1	TFCP2L1	2	2	2	5.6	5.6	5.6	54.626	518940	12	15.9832	16.0105	15.8004	15.9368	16.0116	15.9619
	0.011313	-0.00230058	P20908	P20908	Collagen alpha-1(V) chain	COL5A1	4	4	4	3.8	3.8	3.8	183.56	518820	16	16.1213	16.2112	16.0509	15.9978	16.0831	16.0532
	0.494846	0.547661	Q8TD30	Q8TD30	Alanine aminotransferase 2	GPT2	4	4	4	14.5	14.5	14.5	57.903	518720	13	15.9435	15.7559	15.7725	14.365	15.8979	15.85
	0.440471	-0.686256	Q9UL18;Q9HCK5	Q9UL18;Q9HCK5	Protein argonaute-1;Protein argonaute-4	AGO1;AGO4	8	4	2	12.6	6	2.8	97.213	518370	14	15.8907	15.8982	15.9426	16.042	13.9179	15.8697
	0.471138	-0.092975	Q9NQ48	Q9NQ48	Leucine zipper transcription factor-like protein 1	LZTFL1	4	4	4	17.7	17.7	17.7	34.592	517620	19	14.9667	15.0222	14.8178	15.0415	14.8223	14.8221
	0.268779	-0.0283066	Q9UJX5	Q9UJX5	Anaphase-promoting complex subunit 4	ANAPC4	6	6	6	8.5	8.5	8.5	92.115	515390	20	14.9904	14.9625	14.8791	14.9703	14.8824	14.9039
	0.734608	0.139061	Q9BXS6	Q9BXS6	Nucleolar and spindle-associated protein 1	NUSAP1	9	9	9	25.4	25.4	25.4	49.451	514790	25	15.1267	14.8711	14.8907	14.7664	14.8772	14.8399
	0.645394	0.0831607	P28347	P28347	Transcriptional enhancer factor TEF-1	TEAD1	3	3	3	16	16	16	47.945	512610	13	15.6801	15.5678	15.6286	15.6565	15.8025	15.6374
	0.393883	0.532868	Q9H330	Q9H330	Transmembrane protein 245	TMEM245	2	2	2	3.2	3.2	3.2	97.356	511110	11	15.6741	15.686	15.6074	13.9597	15.6215	15.6588
	0.0809022	-0.0122334	P42574	P42574	Caspase-3;Caspase-3 subunit p17;Caspase-3 subunit p12	CASP3	3	3	3	14.8	14.8	14.8	31.608	509970	13	15.5544	15.4899	15.5374	15.667	15.5713	15.5429
	0.0856718	0.0149148	Q13795	Q13795	ADP-ribosylation factor-related protein 1	ARFRP1	2	2	2	13.9	13.9	13.9	22.614	509810	12	16.128	16.2002	16.2631	16.2601	16.2114	16.0973
	0.824008	-1.35837	Q9NVA1	Q9NVA1	Ubiquinol-cytochrome-c reductase complex assembly factor 1	UQCC1	4	4	4	13.4	13.4	13.4	34.6	508060	13	14.3215	15.7216	15.7645	15.7855	13.1232	15.7772
	0.413933	-0.69584	Q7Z569	Q7Z569	BRCA1-associated protein	BRAP	4	4	4	11	11	11	67.304	506580	13	13.9832	16.1077	16.1527	16.1561	16.0992	16.0588
	0.0743257	-0.0109622	Q7LBC6	Q7LBC6	Lysine-specific demethylase 3B	KDM3B	6	6	6	5.8	5.8	5.8	191.58	506460	18	15.0589	15.1971	15.182	15.0784	15.1618	15.16
	0.047544	-0.0172141	Q14653	Q14653	Interferon regulatory factor 3	IRF3	3	3	3	11.5	11.5	11.5	47.219	506080	13	15.5681	15.4235	15.2434	15.3899	15.5506	15.6003
	0.454288	0.727901	O95379	O95379	Tumor necrosis factor alpha-induced protein 8	TNFAIP8	3	3	3	21.7	21.7	21.7	23.003	504490	13	16.1677	16.2361	16.174	16.0197	16.1624	14.0646
	0.00534482	-0.000857353	P20936	P20936	Ras GTPase-activating protein 1	RASA1	6	6	6	10	10	10	116.4	499380	27	14.8731	15.006	14.9313	14.852	14.9137	14.8626
	1.04363	0.0573721	Q9BWU0	Q9BWU0	Kanadaptin	SLC4A1AP	6	6	6	11.8	11.8	11.8	88.813	498930	22	15.1805	15.1558	15.1741	15.0794	15.1457	15.0931
	0.806304	-0.052393	Q14746	Q14746	Conserved oligomeric Golgi complex subunit 2	COG2	5	5	5	10	10	10	83.207	495550	23	14.9983	15.1023	14.9718	15.0258	15.0289	15.0281
	0.292252	-0.0378917	Q96N67	Q96N67	Dedicator of cytokinesis protein 7	DOCK7	8	8	8	5.6	5.6	5.6	242.56	495310	28	14.7128	14.6923	14.6355	14.6219	14.553	14.7008
	0.235386	-0.0242958	P51946	P51946	Cyclin-H	CCNH	3	3	3	14.2	14.2	14.2	37.643	494980	17	15.4551	15.4681	15.4342	15.4008	15.4464	15.5397
	0.515743	0.109444	Q9NRK6	Q9NRK6	ATP-binding cassette sub-family B member 10, mitochondrial	ABCB10	5	4	4	9.8	8.7	8.7	79.147	494350	17	15.4959	15.3334	15.3754	15.138	15.328	15.3996
	1.34054	0.0887035	Q9P016	Q9P016	Thymocyte nuclear protein 1	THYN1	3	3	3	14.7	14.7	14.7	25.697	494110	14	15.3591	15.3033	15.3446	15.2023	15.3493	15.2813
	0.342604	-0.037852	Q9NNW5	Q9NNW5	WD repeat-containing protein 6	WDR6	4	4	4	7	7	7	121.72	493130	14	15.8383	15.8944	15.7518	15.7871	15.8532	15.8754
	0.405621	0.57493	O15344	O15344	E3 ubiquitin-protein ligase Midline-1	MID1	6	6	6	11.5	11.5	11.5	75.25	491710	18	15.2454	15.2458	15.2476	15.2569	15.1838	13.4492
	0.861322	-1.47015	Q9Y324	Q9Y324	rRNA-processing protein FCF1 homolog	FCF1	2	2	2	12.6	12.6	12.6	23.369	491100	10	13.8483	16.294	14.0421	16.2295	16.3135	16.0909
	0.344513	-0.807792	Q96SW2	Q96SW2	Protein cereblon	CRBN	3	3	3	9	9	9	50.545	490420	14	15.7574	15.6586	15.8403	15.6245	12.886	15.624
	0.362567	0.0853895	Q68D91	Q68D91	Metallo-beta-lactamase domain-containing protein 2	MBLAC2	6	6	6	32.6	32.6	32.6	31.371	489420	26	14.7075	14.5971	14.489	14.6296	14.6997	14.4133
	0.119454	-0.0249364	Q96SB3	Q96SB3	Neurabin-2	PPP1R9B	4	4	4	7.2	7.2	7.2	89.191	488640	20	15.1047	15.3285	15.2011	15.1897	15.253	15.1153
	0.28168	0.0454178	Q9Y5J6	Q9Y5J6	Mitochondrial import inner membrane translocase subunit Tim10 B	TIMM10B	2	2	2	39.8	39.8	39.8	11.586	487420	13	15.8861	15.9288	15.8313	15.7113	15.8675	15.8086
	0.37191	-0.271894	P26374	P26374	Rab proteins geranylgeranyltransferase component A 2	CHML	3	3	3	8.7	8.7	8.7	74.071	484930	15	15.7779	15.7999	14.9048	15.7821	15.8625	15.7789
	0.644149	0.0362225	P31483	P31483	Nucleolysin TIA-1 isoform p40	TIA1	6	3	3	21	12.4	12.4	42.963	484700	21	15.2088	15.1734	15.2255	15.1323	15.1554	15.1754
	0.116095	-0.0267293	Q9BRK5	Q9BRK5	45 kDa calcium-binding protein	SDF4	4	4	4	17.4	17.4	17.4	41.806	482770	20	15.3617	15.3319	15.3265	15.365	15.4823	15.5538
	0.234545	0.0230735	P29372	P29372	DNA-3-methyladenine glycosylase	MPG	5	5	5	23.2	23.2	23.2	32.868	481800	22	14.8444	14.8737	14.9549	14.8998	14.8742	14.8308
	0.393434	0.0826604	Q05086	Q05086	Ubiquitin-protein ligase E3A	UBE3A	6	6	6	11.7	11.7	11.7	100.69	481620	28	15.2603	15.1994	15.0433	14.9916	15.1926	15.0573
	0.271221	0.0529919	P36551	P36551	Oxygen-dependent coproporphyrinogen-III oxidase, mitochondrial	CPOX	5	5	5	14.8	14.8	14.8	50.151	480900	21	15.0331	15.0693	14.9184	14.8769	15.1066	14.953
	0.467414	0.0620788	O60784	O60784	Target of Myb protein 1	TOM1	4	4	4	13.6	13.6	13.6	53.818	479220	17	15.2006	15.2223	15.2817	15.1568	15.3595	15.2766
	0.234887	-0.0514854	Q9BSY4	Q9BSY4	Coiled-coil-helix-coiled-coil-helix domain-containing protein 5	CHCHD5	3	3	3	41.8	41.8	41.8	12.395	479090	23	14.9348	14.9663	14.7274	14.7757	14.8714	14.9462
	0.375586	0.573289	Q9UJV9	Q9UJV9	Probable ATP-dependent RNA helicase DDX41	DDX41	4	4	4	8.2	8.2	8.2	69.837	477670	15	15.7089	13.8288	15.5564	15.7305	15.7638	15.7498
	1.35907	1.20764	Q9H993	Q9H993	Protein-glutamate O-methyltransferase	ARMT1	3	3	3	10.7	10.7	10.7	51.172	477480	12	16.003	15.8468	16.4043	14.8443	16.4757	14.569
	0.202832	0.025136	Q14669	Q14669	E3 ubiquitin-protein ligase TRIP12	TRIP12	10	10	10	7.1	7.1	7.1	220.43	477290	39	14.2105	14.1603	14.1461	14.2427	14.2814	14.1596
	0.80127	0.107954	Q96SY0	Q96SY0	von Willebrand factor A domain-containing protein 9	VWA9	7	7	7	24.7	24.7	24.7	57.47	477140	25	14.8511	14.6271	14.7938	14.6335	14.7121	14.7725
	0.238781	0.0663484	O15504	O15504	Nucleoporin-like protein 2	NUPL2	3	3	3	10.6	10.6	10.6	44.871	476000	17	15.0681	15.2239	15.1933	14.869	15.1104	15.08
	1.15286	0.098079	Q9BWE0	Q9BWE0	Replication initiator 1	REPIN1	5	5	5	12.2	12.2	12.2	63.574	474900	18	15.6154	15.5655	15.6239	15.4419	15.6199	15.5576
	1.10913	0.103921	O75391	O75391	Sperm-associated antigen 7	SPAG7	3	3	3	18.9	18.9	18.9	26.034	473680	13	15.6953	15.5055	15.6893	15.6394	15.6306	15.5586
	0.404256	0.662818	O95865	O95865	N(G),N(G)-dimethylarginine dimethylaminohydrolase 2	DDAH2	4	4	4	24.2	24.2	24.2	29.644	469390	14	15.6884	15.6801	15.5142	13.5739	15.6634	15.6235
	0.264092	0.0243327	P51784	P51784	Ubiquitin carboxyl-terminal hydrolase 11	USP11	4	4	4	5.7	5.7	5.7	109.82	465970	19	14.8921	14.8924	14.9195	14.8867	14.9931	14.9526
	0.192785	0.0796836	Q9H3Q1	Q9H3Q1	Cdc42 effector protein 4	CDC42EP4	4	4	4	22.8	22.8	22.8	37.979	464720	18	15.0078	15.1581	15.0608	14.6346	14.9867	15.0235
	0.564924	-0.0628074	Q8ND04	Q8ND04	Protein SMG8	SMG8	4	4	4	6.7	6.7	6.7	109.68	463060	19	15.1949	15.2542	15.2071	15.3017	15.1241	15.1587
	0.262874	0.0546265	P30711	P30711	Glutathione S-transferase theta-1	GSTT1	4	4	4	23.3	23.3	23.3	27.335	462810	16	15.41	15.497	15.3804	15.298	15.3888	15.2202
	0.148808	-0.0141811	Q9P0W2	Q9P0W2	SWI/SNF-related matrix-associated actin-dependent regulator of chromatin subfamily E member 1-related	HMG20B	2	2	2	7.9	7.9	7.9	35.812	461920	12	15.4355	15.4323	15.4891	15.4303	15.3949	15.4994
	0.698895	0.0731138	P50151	P50151	Guanine nucleotide-binding protein G(I)/G(S)/G(O) subunit gamma-10	GNG10	2	2	2	48.5	48.5	48.5	7.2053	460630	12	15.4681	15.3986	15.5208	15.3494	15.4804	15.5019
	0.15243	0.0390288	Q9Y316	Q9Y316	Protein MEMO1	MEMO1	5	5	5	25.3	25.3	25.3	33.733	460190	18	15.156	15.2299	15.3963	15.2333	15.1286	15.1007
	0.538619	0.0589218	P55210	P55210	Caspase-7;Caspase-7 subunit p20;Caspase-7 subunit p11	CASP7	3	3	3	15.5	15.5	15.5	34.276	459390	18	15.2601	15.0944	15.2616	15.2142	15.1872	15.2235
	0.496293	0.0364498	O43752	O43752	Syntaxin-6	STX6	4	4	4	22.4	22.4	22.4	29.176	458590	16	15.3137	15.2429	15.2962	15.3353	15.3169	15.2393
	0.427512	0.0412248	O75828	O75828	Carbonyl reductase [NADPH] 3	CBR3	6	4	4	28.9	18.4	18.4	30.85	457990	19	14.9725	15.0396	15.032	14.9534	15.029	14.9169
	0.18088	-0.041618	Q16512	Q16512	Serine/threonine-protein kinase N1	PKN1	6	4	4	8.6	6.5	6.5	103.93	457020	16	15.4499	15.2994	15.4535	15.558	15.3509	15.5218
	0.296822	0.0890983	A4D2H0;Q8IX94;A4FU28;Q8IX95	A4D2H0;Q8IX94;A4FU28	cTAGE family member 15;cTAGE family member 4;cTAGE family member 9	CTAGE15;CTAGE4;CTAGE9	5	5	5	7.6	7.6	7.6	87.867	456770	20	15.264	15.3153	15.3292	15.0416	15.4404	15.4094
	0.430669	0.0464795	Q96FV2	Q96FV2	Secernin-2	SCRN2	4	4	4	16.5	16.5	16.5	46.596	456050	20	14.8981	14.8411	14.9005	14.8407	14.9777	14.9551
	0.341643	-0.0338329	O95361;Q309B1	O95361	Tripartite motif-containing protein 16	TRIM16	4	4	4	10.8	10.8	10.8	63.954	455900	17	15.5471	15.4899	15.5065	15.6165	15.4874	15.5361
	0.124212	0.0101767	Q12986	Q12986	Transcriptional repressor NF-X1	NFX1	8	8	8	9.6	9.6	9.6	124.39	454780	31	14.1667	14.1565	14.1975	14.1824	14.2368	14.2317
	0.378339	-0.589047	P09211	P09211	Glutathione S-transferase P	GSTP1	2	2	2	14.3	14.3	14.3	23.356	454370	11	14.1158	15.957	16.0259	16.0502	16.1207	16.0223
	0.142238	0.0729043	Q13425	Q13425	Beta-2-syntrophin	SNTB2	7	7	7	19.1	19.1	19.1	57.949	453870	23	15.2387	14.9138	14.6313	14.8407	14.8108	14.7075
	1.38101	0.136048	Q9UK61	Q9UK61	Protein FAM208A	FAM208A	6	6	6	5.6	5.6	5.6	189.03	453730	26	14.8091	14.5853	14.6542	14.6145	14.7503	14.6057
	0.254204	0.0269931	Q96EV2	Q96EV2	RNA-binding protein 33	RBM33	4	4	4	5.8	5.8	5.8	129.98	453610	17	15.1073	15.1835	15.2218	15.1047	15.1487	15.1086
	1.11932	-0.686806	Q9Y624	Q9Y624	Junctional adhesion molecule A	F11R	2	2	2	10.4	10.4	10.4	32.583	451610	10	14.7205	15.5915	15.4265	15.5005	14.4669	15.5823
	0.60813	-0.657034	Q14807	Q14807	Kinesin-like protein KIF22	KIF22	4	4	4	10.5	10.5	10.5	73.261	448500	15	15.4769	15.6385	13.9959	15.6263	15.4189	15.5979
	0.131061	-0.0116539	Q8NBK3	Q8NBK3	Sulfatase-modifying factor 1	SUMF1	2	2	2	7.2	7.2	7.2	40.556	445190	12	15.8102	15.7722	15.7499	15.85	15.8274	15.8002
	0.0438825	0.00996812	Q9UKJ3	Q9UKJ3	G patch domain-containing protein 8	GPATCH8	8	8	8	7.9	7.9	7.9	164.2	444080	30	14.2933	14.2217	14.1477	14.3358	14.2618	14.1153
	0.530082	0.0618134	O14920	O14920	Inhibitor of nuclear factor kappa-B kinase subunit beta	IKBKB	6	6	6	11.8	11.8	11.8	86.563	442850	23	14.7112	14.7281	14.8631	14.739	14.8545	14.7762
	0.22425	0.0339073	Q96JC1	Q96JC1	Vam6/Vps39-like protein	VPS39	2	2	2	3.4	3.4	3.4	101.81	442770	12	15.4817	15.2994	15.36	15.4633	15.4159	15.3932
	0.204763	0.0189336	Q9UKB3	Q9UKB3	DnaJ homolog subfamily C member 12	DNAJC12	3	3	3	23.7	23.7	23.7	23.415	442190	16	15.1575	15.1013	15.0882	15.0414	15.0596	15.1058
	1.29636	-0.171811	O95793	O95793	Double-stranded RNA-binding protein Staufen homolog 1	STAU1	4	4	4	9.7	9.7	9.7	63.182	441120	16	14.8423	15.1296	15.04	15.1166	14.9072	15.0588
	0.049101	0.00568644	Q147X3	Q147X3	N-alpha-acetyltransferase 30	NAA30	5	5	5	21	21	21	39.319	440830	20	15.0095	15.0758	15.1259	15.0192	15.0645	15.0879
	1.25677	0.0926396	Q6QNY0	Q6QNY0	Biogenesis of lysosome-related organelles complex 1 subunit 3	BLOC1S3	2	2	2	17.3	17.3	17.3	21.255	439750	15	15.5184	15.488	15.588	15.5085	15.5951	15.4271
	0.426659	-0.0984427	Q86VR2	Q86VR2	Protein FAM134C	FAM134C	3	3	3	10.5	10.5	10.5	51.396	439530	16	14.9782	15.0323	14.9614	15.1768	15.2054	15.2312
	0.166312	0.044117	Q12959;Q15700	Q12959	Disks large homolog 1	DLG1	6	5	5	9.7	8.7	8.7	100.45	438870	18	15.0486	15.1289	15.0722	15.1612	15.1694	14.8678
	0.534805	-0.0673787	Q96D53	Q96D53	AarF domain-containing protein kinase 4	ADCK4	4	4	4	11.9	11.9	11.9	60.069	437800	21	14.9564	14.9834	15.0708	15.1188	14.9786	15.1057
	1.0333	-0.0781679	Q9NW15	Q9NW15	Anoctamin-10	ANO10	3	3	3	5.3	5.3	5.3	76.328	435050	15	15.1654	15.2821	15.2761	15.3073	15.1861	15.2727
	0.487296	0.762582	P15151	P15151	Poliovirus receptor	PVR	4	4	4	13.4	13.4	13.4	45.302	434390	14	15.4616	13.3312	15.3361	15.3762	15.5532	15.3558
	0.361509	-0.0485595	P14923	P14923	Junction plakoglobin	JUP	3	3	3	4.8	4.8	4.8	81.744	424040	18	14.6678	14.8149	14.6971	14.6379	14.7204	14.7782
	0.918946	-0.16295	P23497	P23497	Nuclear autoantigen Sp-100	SP100	7	7	7	10.4	10.4	10.4	100.42	424010	25	14.7739	14.892	14.8758	14.8777	14.6153	14.9842
	0.4691	-0.572179	Q6NZI2	Q6NZI2	Polymerase I and transcript release factor	PTRF	3	3	3	13.6	13.6	13.6	43.476	423030	12	15.6859	15.8355	14.281	15.8803	15.9923	15.96
	0.255094	-0.0430317	O95429	O95429	BAG family molecular chaperone regulator 4	BAG4	3	3	3	10.1	10.1	10.1	49.593	419890	14	15.5089	15.5481	15.4789	15.4025	15.4596	15.6259
	0.0631675	-0.00995604	Q8IY37	Q8IY37	Probable ATP-dependent RNA helicase DHX37	DHX37	7	7	7	8.4	8.4	8.4	129.54	417190	19	15.0498	15.194	15.1981	15.1025	15.1048	15.086
	0.166354	0.0185483	Q9NUP7	Q9NUP7	tRNA:m(4)X modification enzyme TRM13 homolog	TRMT13	2	2	2	7.3	7.3	7.3	54.246	417050	12	15.1755	15.2184	15.1646	15.136	15.2708	15.2009
	0.238938	-0.299574	Q9UEU0	Q9UEU0	Vesicle transport through interaction with t-SNAREs homolog 1B	VTI1B	4	4	4	20.7	20.7	20.7	26.688	416390	14	15.3382	15.0291	15.3247	15.0102	13.9082	15.4306
	0.15137	-0.012002	Q9Y2X7	Q9Y2X7	ARF GTPase-activating protein GIT1	GIT1	7	7	6	14.3	14.3	13.1	84.34	413940	22	14.9023	14.9495	14.8951	14.8563	14.8641	14.8916
	0.72098	1.09517	P32455	P32455	Interferon-induced guanylate-binding protein 1	GBP1	6	6	5	13.9	13.9	10.6	67.93	413900	13	15.5597	14.7287	15.741	15.61	15.5615	13.238
	0.0238354	-0.00299263	Q7L266	Q7L266	Isoaspartyl peptidase/L-asparaginase;Isoaspartyl peptidase/L-asparaginase alpha chain;Isoaspartyl peptidase/L-asparaginase beta chain	ASRGL1	3	3	3	21.4	21.4	21.4	32.054	413030	13	15.5069	15.5443	15.6164	15.5469	15.4819	15.523
	0.321674	0.0305818	Q86TP1	Q86TP1	Protein prune homolog	PRUNE	2	2	2	6.2	6.2	6.2	50.199	410790	12	15.4789	15.4572	15.5681	15.4796	15.5348	15.5533
	0.381399	-0.496429	Q567U6	Q567U6	Coiled-coil domain-containing protein 93	CCDC93	3	3	3	6.5	6.5	6.5	73.197	408750	12	15.4791	15.4552	13.8611	15.4015	15.5211	15.4939
	0.45272	0.0934715	O95140	O95140	Mitofusin-2	MFN2	3	3	3	4.9	4.9	4.9	86.401	408320	13	15.6329	15.5753	15.7259	15.5546	15.8246	15.7731
	0.218793	-0.0380014	Q96LJ7	Q96LJ7	Dehydrogenase/reductase SDR family member 1	DHRS1	5	5	5	27.8	27.8	27.8	33.909	408240	22	14.6613	14.6413	14.6919	14.6605	14.6857	14.8512
	0.817735	-0.0732803	Q8TAG9	Q8TAG9	Exocyst complex component 6	EXOC6	4	4	4	6.2	6.2	6.2	93.721	408160	16	15.2154	15.2107	15.1301	15.2908	15.2304	15.2943
	0.714967	1.42032	Q9Y6N1	Q9Y6N1	Cytochrome c oxidase assembly protein COX11, mitochondrial	COX11	2	2	2	10.9	10.9	10.9	31.43	406410	9	15.8975	15.743	15.4687	14.3134	15.5841	12.6328
	0.62856	-0.616693	Q96EC8	Q96EC8	Protein YIPF6	YIPF6	3	3	3	15.3	15.3	15.3	26.256	406240	12	15.7783	15.7071	14.4464	16.0163	15.682	16.0334
	0.473831	-0.436161	O95707	O95707	Ribonuclease P protein subunit p29	POP4	4	4	4	22.3	22.3	22.3	25.424	405690	14	15.1684	15.3218	14.0291	15.2256	15.2704	15.2289
	0.332873	-0.659014	Q9NRX5	Q9NRX5	Serine incorporator 1	SERINC1	2	2	2	6.6	6.6	6.6	50.494	405350	11	15.8989	15.8263	13.4249	15.5805	15.8273	15.7212
	0.876765	-0.578704	Q9Y547	Q9Y547	Intraflagellar transport protein 25 homolog	HSPB11	1	1	1	17.4	17.4	17.4	16.297	403810	11	14.3096	15.3196	15.245	15.5558	15.1467	15.562
	1.14422	0.0614061	Q9BVS4	Q9BVS4	Serine/threonine-protein kinase RIO2	RIOK2	4	4	4	9.8	9.8	9.8	63.282	403670	18	14.7395	14.6867	14.6987	14.6875	14.7464	14.626
	0.431862	0.422893	P16333	P16333	Cytoplasmic protein NCK1	NCK1	5	5	5	16.2	16.2	16.2	42.864	402560	17	15.206	15.0481	15.0888	15.0386	14.8799	13.8193
	0.785649	-0.0434462	Q13627	Q13627	Dual specificity tyrosine-phosphorylation-regulated kinase 1A	DYRK1A	4	4	4	6.4	6.4	6.4	85.583	398530	20	14.5191	14.6183	14.5415	14.5453	14.518	14.5453
	0.309382	0.41989	Q86Y79	Q86Y79	Probable peptidyl-tRNA hydrolase	PTRH1	3	3	3	17.8	17.8	17.8	22.936	398410	18	14.7123	13.1499	14.6635	14.8695	14.6464	14.7432
	0.337831	-0.0360943	Q13332	Q13332	Receptor-type tyrosine-protein phosphatase S	PTPRS	5	5	2	3.5	3.5	1.6	217.04	398380	18	14.8484	14.8064	14.7338	14.7871	14.7858	14.8826
	0.0851071	-0.0187251	Q15043	Q15043	Zinc transporter ZIP14	SLC39A14	3	3	3	9.1	9.1	9.1	54.212	398150	15	15.4359	15.4629	15.5878	15.4204	15.3632	15.5599
	0.438529	-0.0757008	Q5T160	Q5T160	Probable arginine--tRNA ligase, mitochondrial	RARS2	3	3	3	8.1	8.1	8.1	65.505	396900	17	14.8323	14.9257	14.6594	14.8326	14.8845	14.845
	0.0763474	-0.055083	P27707	P27707	Deoxycytidine kinase	DCK	5	5	5	23.8	23.8	23.8	30.518	395260	17	15.0139	14.9784	15.2023	14.8343	14.376	14.9448
	0.0410842	0.0092907	Q96QU8	Q96QU8	Exportin-6	XPO6	5	5	5	5.8	5.8	5.8	128.88	393400	19	15.0633	15.0539	14.8948	14.9417	15.1187	15.0532
	0.412744	-0.291756	Q9BRT9	Q9BRT9	DNA replication complex GINS protein SLD5;DNA replication complex GINS protein SLD5, N-terminally processed	GINS4	5	5	5	28.3	28.3	28.3	26.047	392930	14	15.4294	15.5353	14.5746	15.3679	15.4954	15.4715
	0.830278	-1.29043	Q9NQS7	Q9NQS7	Inner centromere protein	INCENP	4	4	4	6.5	6.5	6.5	105.43	391840	12	14.3064	15.8344	15.7406	15.7049	13.2624	15.6414
	0.501508	0.0501595	Q15022	Q15022	Polycomb protein SUZ12	SUZ12	5	5	5	13.9	13.9	13.9	83.054	389650	19	15.0356	14.9381	15.1007	15.0095	15.0284	15.0666
	0.039506	-0.00418313	P07948;P08631	P07948	Tyrosine-protein kinase Lyn	LYN	4	4	3	9.8	9.8	8.2	58.573	389450	14	15.2167	15.1819	15.17	15.261	15.1921	15.1485
	0.533767	-0.710026	Q13535	Q13535	Serine/threonine-protein kinase ATR	ATR	5	5	4	2.6	2.6	2.2	301.36	386480	14	13.7046	15.4009	15.4953	15.5652	15.3764	15.7403
	0.188317	0.0163574	Q8IY57	Q8IY57	YY1-associated factor 2	YAF2	2	2	2	22.8	22.8	22.8	19.901	386060	12	15.499	15.4696	15.5327	15.5592	15.5704	15.5242
	0.197523	-0.0976617	Q969R2	Q969R2	Oxysterol-binding protein 2	OSBP2	4	4	4	6.1	6.1	6.1	101.26	384790	14	13.86	14.4047	14.3088	14.2793	14.4783	14.2561
	0.0823161	-0.0186828	O60942	O60942	mRNA-capping enzyme;Polynucleotide 5-triphosphatase;mRNA guanylyltransferase	RNGTT	4	4	4	10.2	10.2	10.2	68.556	383920	14	15.449	15.5615	15.6853	15.6699	15.5717	15.5306
	0.91334	-1.0112	Q96S82	Q96S82	Ubiquitin-like protein 7	UBL7	3	3	3	9.2	9.2	9.2	40.51	381980	11	14.1894	15.3837	13.4782	15.2692	15.2533	15.3016
	0.436849	0.870533	Q8IXI2	Q8IXI2	Mitochondrial Rho GTPase 1	RHOT1	4	3	3	8.9	7.1	7.1	70.783	381780	14	15.2125	15.1212	15.0473	12.5621	15.1544	15.1193
	3.0458	-1.76446	Q53GA4	Q53GA4	Pleckstrin homology-like domain family A member 2	PHLDA2	2	2	2	27	27	27	17.092	381540	10	13.2922	15.4866	13.9631	15.4194	13.7252	15.368
	0.591118	0.572855	Q8IXU6	Q8IXU6	Solute carrier family 35 member F2	SLC35F2	2	2	2	13.6	13.6	13.6	41.211	381210	11	16.0484	15.8728	15.7913	15.589	15.8197	14.479
	0.450747	-0.067846	P25445	P25445	Tumor necrosis factor receptor superfamily member 6	FAS	3	3	3	13.4	13.4	13.4	37.732	381010	18	14.3314	14.5521	14.4625	14.467	14.5364	14.5148
	0.375359	-0.450387	Q9NWT6	Q9NWT6	Hypoxia-inducible factor 1-alpha inhibitor	HIF1AN	3	3	3	12.9	12.9	12.9	40.285	380910	14	15.2267	15.297	13.7922	15.2171	15.3635	15.2194
	0.36809	-0.0733658	Q8NEY8	Q8NEY8	Periphilin-1	PPHLN1	4	4	4	9.6	9.6	9.6	52.736	380300	16	14.6995	14.7116	14.7403	14.9693	14.8175	14.7965
	0.420439	0.647331	Q8WUF5	Q8WUF5	RelA-associated inhibitor	PPP1R13L	4	4	4	6.4	6.4	6.4	89.09	380230	14	15.3263	15.5015	15.6019	15.4866	15.5431	13.5413
	0.00680151	0.00189495	Q9UNF1	Q9UNF1	Melanoma-associated antigen D2	MAGED2	4	4	4	14.4	14.4	14.4	64.953	379460	18	14.8029	14.8469	14.772	14.656	14.8813	14.9475
	0.70757	-0.0981112	Q5BJH7	Q5BJH7	Protein YIF1B	YIF1B	2	2	2	11.8	11.8	11.8	34.435	378150	12	14.9307	14.9595	15.0115	15.1219	14.9903	15.1456
	0.210416	-0.027468	Q14562	Q14562	ATP-dependent RNA helicase DHX8	DHX8	7	6	6	8	7.3	7.3	139.31	376210	17	14.8663	14.7973	14.7645	14.8792	14.8796	14.9163
	0.0995613	0.0182629	Q96C24	Q96C24	Synaptotagmin-like protein 4	SYTL4	8	8	8	18.3	18.3	18.3	76.023	376160	30	14.2446	14.2704	14.3651	14.1907	14.2885	14.3824
	1.6191	1.72305	Q6FI13;Q16777	Q6FI13;Q16777	Histone H2A type 2-A;Histone H2A type 2-C	HIST2H2AA3;HIST2H2AC	5	1	1	57.7	22.3	22.3	14.095	375870	15	16.3017	13.8378	15.11	13.9741	14.8737	13.3044
	0.478932	-0.512035	Q96EU6	Q96EU6	Ribosomal RNA processing protein 36 homolog	RRP36	2	2	2	10	10	10	29.823	371710	11	15.2998	15.3809	13.9577	15.3997	15.3957	15.4088
	0.202104	0.0328697	Q8N9N8	Q8N9N8	Probable RNA-binding protein EIF1AD	EIF1AD	2	2	2	20	20	20	19.053	370360	15	15.1832	15.1988	15.1798	15.0701	15.2652	15.2608
	0.36177	0.0282615	Q96KQ7	Q96KQ7	Histone-lysine N-methyltransferase EHMT2	EHMT2	3	3	3	4.3	4.3	4.3	132.37	369990	13	15.1063	15.0535	15.09	15.094	15.0404	15.0045
	0.187511	0.0330346	P19447	P19447	TFIIH basal transcription factor complex helicase XPB subunit	ERCC3	6	6	6	10.4	10.4	10.4	89.277	367620	20	14.2961	14.3908	14.3289	14.1675	14.276	14.2435
[truncated: 130 more rows]
